# Supplementary material for: miRNA expression patterns in blood leukocytes and milk somatic cells of goats infected with small ruminant lentivirus (SRLV)
Source: Sci Rep. 2022 Aug 2;12:13239. doi: 10.1038/s41598-022-17276-y (PMC9344810; doi:10.1038/s41598-022-17276-y)
Supplement: Supplementary file 9 — Supplementary Table S4. [file 41598_2022_17276_MOESM9_ESM.xlsx]

## Sheet: Arkusz1
Table S4. The list of target genes for hsa-miR-29b-3p (genes based on the DIANA-tools-TarBase v 8.0)
Gene name	miRNA name	Experiments	Publications	Cell lines	Tissues	Pred. Score
		throughput
PXDN	hsa-miR-29b-3p	low: 3 high: 1	2	3	2	1.000
COL3A1	hsa-miR-29b-3p	low: 2 high: 10	4	6	4	1.000
SESTD1	hsa-miR-29b-3p	low: 0 high: 11	3	3	3	1.000
HBP1	hsa-miR-29b-3p	low: 0 high: 10	5	5	5	1.000
NFIA	hsa-miR-29b-3p	low: 0 high: 10	2	2	2	1.000
IREB2	hsa-miR-29b-3p	low: 0 high: 9	4	5	3	1.000
DDX3X	hsa-miR-29b-3p	low: 0 high: 8	5	5	5	1.000
PXYLP1	hsa-miR-29b-3p	low: 0 high: 7	3	3	3	1.000
NSD1	hsa-miR-29b-3p	low: 0 high: 4	4	4	4	1.000
COL6A3	hsa-miR-29b-3p	low: 0 high: 4	2	3	2	1.000
RLF	hsa-miR-29b-3p	low: 0 high: 4	3	3	3	1.000
IFI30	hsa-miR-29b-3p	low: 0 high: 3	2	3	2	1.000
ATAD2B	hsa-miR-29b-3p	low: 0 high: 3	2	2	2	1.000
MMP16	hsa-miR-29b-3p	low: 0 high: 3	2	2	2	1.000
PAN2	hsa-miR-29b-3p	low: 0 high: 2	2	2	2	1.000
FOXJ2	hsa-miR-29b-3p	low: 0 high: 1	1	1	1	1.000
FEM1B	hsa-miR-29b-3p	low: 0 high: 16	6	5	4	0.999
RNF19A	hsa-miR-29b-3p	low: 0 high: 4	4	4	4	0.999
DPYSL5	hsa-miR-29b-3p	low: 0 high: 2	1	1	1	0.999
COL15A1	hsa-miR-29b-3p	low: 0 high: 1	1	1	1	0.999
ADAMTS2	hsa-miR-29b-3p	low: 0 high: 1	1	1	1	0.999
LYSMD1	hsa-miR-29b-3p	low: 0 high: 3	3	2	2	0.998
TMEM178B	hsa-miR-29b-3p	low: 0 high: 9	2	2	2	0.998
CCNJ	hsa-miR-29b-3p	low: 0 high: 2	2	2	2	0.998
STMN2	hsa-miR-29b-3p	low: 0 high: 1	1	1	1	0.998
ISG20L2	hsa-miR-29b-3p	low: 0 high: 7	5	6	4	0.997
ERCC6	hsa-miR-29b-3p	low: 0 high: 7	3	7	3	0.997
FAM167A	hsa-miR-29b-3p	low: 0 high: 1	1	1	1	0.997
SH3PXD2A	hsa-miR-29b-3p	low: 0 high: 1	1	1	1	0.997
ANKRD13B	hsa-miR-29b-3p	low: 0 high: 4	3	4	3	0.996
BRWD3	hsa-miR-29b-3p	low: 0 high: 3	3	3	3	0.995
PDIK1L	hsa-miR-29b-3p	low: 0 high: 3	3	3	2	0.995
MEST	hsa-miR-29b-3p	low: 0 high: 3	3	3	3	0.993
CAV2	hsa-miR-29b-3p	low: 0 high: 2	2	2	2	0.993
COL1A2	hsa-miR-29b-3p	low: 0 high: 7	1	3	1	0.992
PI15	hsa-miR-29b-3p	low: 0 high: 5	2	2	2	0.992
ZBTB34	hsa-miR-29b-3p	low: 0 high: 7	4	4	4	0.991
C7orf73	hsa-miR-29b-3p	low: 0 high: 4	4	4	4	0.991
C7orf60	hsa-miR-29b-3p	low: 0 high: 5	2	2	2	0.990
TET1	hsa-miR-29b-3p	low: 4 high: 0	3	4	2	0.989
SPARC	hsa-miR-29b-3p	low: 1 high: 2	3	3	3	0.989
KIAA1432	hsa-miR-29b-3p	low: 0 high: 2	2	2	2	0.988
FSTL1	hsa-miR-29b-3p	low: 0 high: 4	2	3	2	0.986
COL5A2	hsa-miR-29b-3p	low: 1 high: 3	3	4	3	0.985
TMOD3	hsa-miR-29b-3p	low: 0 high: 5	2	2	2	0.982
CRISPLD1	hsa-miR-29b-3p	low: 0 high: 1	1	1	1	0.981
COL5A1	hsa-miR-29b-3p	low: 0 high: 5	2	3	2	0.979
LAMC1	hsa-miR-29b-3p	low: 0 high: 1	1	1	1	0.979
LPL	hsa-miR-29b-3p	low: 0 high: 1	1	1	1	0.979
KCTD5	hsa-miR-29b-3p	low: 0 high: 1	1	1	1	0.978
OTUD4	hsa-miR-29b-3p	low: 0 high: 1	1	1	1	0.978
WBP1L	hsa-miR-29b-3p	low: 0 high: 2	2	2	2	0.977
KDM5B	hsa-miR-29b-3p	low: 0 high: 4	4	4	4	0.974
METAP2	hsa-miR-29b-3p	low: 0 high: 1	1	1	1	0.974
RAB30	hsa-miR-29b-3p	low: 0 high: 3	2	3	2	0.971
MYCN	hsa-miR-29b-3p	low: 0 high: 1	1	1	1	0.970
ZBTB5	hsa-miR-29b-3p	low: 0 high: 7	5	6	5	0.969
PPIC	hsa-miR-29b-3p	low: 0 high: 1	1	1	1	0.968
OTULIN	hsa-miR-29b-3p	low: 0 high: 5	4	5	4	0.965
LRP6	hsa-miR-29b-3p	low: 0 high: 5	2	2	2	0.965
CALCB	hsa-miR-29b-3p	low: 0 high: 1	1	1	1	0.965
GNG12	hsa-miR-29b-3p	low: 0 high: 1	1	1	1	0.964
BAK1	hsa-miR-29b-3p	low: 0 high: 1	1	1	1	0.963
CUEDC1	hsa-miR-29b-3p	low: 0 high: 1	1	1	1	0.959
KDM6B	hsa-miR-29b-3p	low: 0 high: 3	3	2	2	0.957
RGS1	hsa-miR-29b-3p	low: 0 high: 10	3	7	3	0.956
PCGF3	hsa-miR-29b-3p	low: 0 high: 7	3	3	3	0.956
ARSB	hsa-miR-29b-3p	low: 0 high: 1	1	1	1	0.955
SEC23A	hsa-miR-29b-3p	low: 0 high: 9	5	5	5	0.954
UBTD2	hsa-miR-29b-3p	low: 0 high: 6	3	3	3	0.950
PIK3R1	hsa-miR-29b-3p	low: 0 high: 7	3	3	3	0.947
MORF4L1	hsa-miR-29b-3p	low: 0 high: 9	4	4	4	0.944
SIKE1	hsa-miR-29b-3p	low: 0 high: 2	1	2	1	0.944
ATXN1	hsa-miR-29b-3p	low: 0 high: 1	1	1	1	0.944
ZDHHC5	hsa-miR-29b-3p	low: 0 high: 1	1	1	1	0.944
PLAG1	hsa-miR-29b-3p	low: 0 high: 10	5	9	5	0.943
DOT1L	hsa-miR-29b-3p	low: 0 high: 2	2	2	2	0.943
ANKRD52	hsa-miR-29b-3p	low: 0 high: 1	1	1	1	0.940
CPS1	hsa-miR-29b-3p	low: 0 high: 1	1	1	1	0.938
MAFB	hsa-miR-29b-3p	low: 0 high: 2	2	2	2	0.936
LOXL2	hsa-miR-29b-3p	low: 3 high: 2	3	4	3	0.935
FBXW7	hsa-miR-29b-3p	low: 0 high: 4	4	4	4	0.935
CPSF7	hsa-miR-29b-3p	low: 0 high: 3	3	3	3	0.935
CDK16	hsa-miR-29b-3p	low: 0 high: 6	3	3	2	0.934
RNF141	hsa-miR-29b-3p	low: 0 high: 1	1	1	1	0.932
ELOVL4	hsa-miR-29b-3p	low: 0 high: 7	3	3	3	0.931
RORA	hsa-miR-29b-3p	low: 0 high: 7	4	4	4	0.931
MBTD1	hsa-miR-29b-3p	low: 0 high: 2	2	2	2	0.930
CALM3	hsa-miR-29b-3p	low: 0 high: 12	5	6	4	0.929
ZKSCAN4	hsa-miR-29b-3p	low: 0 high: 1	1	1	1	0.928
PPP1R15B	hsa-miR-29b-3p	low: 0 high: 7	4	4	4	0.927
AMMECR1L	hsa-miR-29b-3p	low: 0 high: 4	4	3	3	0.926
DYNLT1	hsa-miR-29b-3p	low: 0 high: 7	6	7	5	0.926
ZMIZ1	hsa-miR-29b-3p	low: 0 high: 3	3	3	3	0.924
VPS37C	hsa-miR-29b-3p	low: 0 high: 1	1	1	1	0.919
INSIG1	hsa-miR-29b-3p	low: 0 high: 16	7	7	5	0.915
ARRDC3	hsa-miR-29b-3p	low: 0 high: 6	2	3	2	0.915
SERPINB9	hsa-miR-29b-3p	low: 0 high: 5	2	2	2	0.915
MSL3	hsa-miR-29b-3p	low: 0 high: 2	1	2	1	0.915
CBX6	hsa-miR-29b-3p	low: 0 high: 17	7	7	5	0.913
PTP4A1	hsa-miR-29b-3p	low: 0 high: 9	5	5	4	0.912
DDI2	hsa-miR-29b-3p	low: 0 high: 1	1	1	1	0.912
ULBP2	hsa-miR-29b-3p	low: 0 high: 1	1	1	1	0.911
ADAM12	hsa-miR-29b-3p	low: 2 high: 2	2	2	2	0.907
GMFB	hsa-miR-29b-3p	low: 0 high: 3	2	2	2	0.907
HDGF	hsa-miR-29b-3p	low: 0 high: 2	2	2	2	0.907
AP1G1	hsa-miR-29b-3p	low: 0 high: 1	1	1	1	0.904
KIAA1549	hsa-miR-29b-3p	low: 0 high: 2	2	2	2	0.901
SCML1	hsa-miR-29b-3p	low: 0 high: 3	3	3	3	0.900
YPEL2	hsa-miR-29b-3p	low: 0 high: 5	2	2	2	0.896
SNIP1	hsa-miR-29b-3p	low: 0 high: 3	3	3	2	0.895
DBT	hsa-miR-29b-3p	low: 0 high: 5	2	2	2	0.888
WDFY1	hsa-miR-29b-3p	low: 0 high: 1	1	1	1	0.887
DDX3Y	hsa-miR-29b-3p	low: 0 high: 11	3	3	3	0.886
KIAA0355	hsa-miR-29b-3p	low: 0 high: 5	2	2	2	0.884
C2orf68	hsa-miR-29b-3p	low: 0 high: 6	5	5	4	0.883
WDR41	hsa-miR-29b-3p	low: 0 high: 6	3	3	3	0.878
HRK	hsa-miR-29b-3p	low: 0 high: 1	1	1	1	0.878
NMI	hsa-miR-29b-3p	low: 0 high: 2	2	2	2	0.875
AMER1	hsa-miR-29b-3p	low: 0 high: 1	1	1	1	0.871
CYCS	hsa-miR-29b-3p	low: 0 high: 10	3	3	3	0.870
BCL11A	hsa-miR-29b-3p	low: 0 high: 1	1	1	1	0.868
CCNT2	hsa-miR-29b-3p	low: 0 high: 11	4	4	4	0.867
TAF5	hsa-miR-29b-3p	low: 0 high: 2	2	2	1	0.864
ZFP91	hsa-miR-29b-3p	low: 0 high: 7	4	5	4	0.862
TAF11	hsa-miR-29b-3p	low: 0 high: 1	1	1	1	0.859
PPP1R13B	hsa-miR-29b-3p	low: 3 high: 0	1	2	2	0.858
FAM13B	hsa-miR-29b-3p	low: 0 high: 2	2	2	2	0.858
BTG2	hsa-miR-29b-3p	low: 0 high: 18	5	7	4	0.856
EHD2	hsa-miR-29b-3p	low: 0 high: 2	1	1	1	0.856
SMARCC1	hsa-miR-29b-3p	low: 0 high: 2	1	2	1	0.854
CEACAM6	hsa-miR-29b-3p	low: 0 high: 2	1	1	1	0.854
HINT3	hsa-miR-29b-3p	low: 0 high: 9	3	3	3	0.851
TNRC18	hsa-miR-29b-3p	low: 0 high: 2	2	2	1	0.850
GPX7	hsa-miR-29b-3p	low: 0 high: 2	2	2	2	0.847
FRAT2	hsa-miR-29b-3p	low: 0 high: 1	1	1	1	0.847
PDE7B	hsa-miR-29b-3p	low: 0 high: 5	2	2	2	0.844
COL4A2	hsa-miR-29b-3p	low: 1 high: 1	2	2	2	0.843
GABPB1	hsa-miR-29b-3p	low: 0 high: 1	1	1	1	0.843
SFPQ	hsa-miR-29b-3p	low: 0 high: 10	3	3	3	0.837
PRPF40A	hsa-miR-29b-3p	low: 0 high: 1	1	1	1	0.828
NIPSNAP3A	hsa-miR-29b-3p	low: 0 high: 6	2	2	2	0.822
OSTC	hsa-miR-29b-3p	low: 0 high: 4	4	4	4	0.822
CD93	hsa-miR-29b-3p	low: 0 high: 1	1	1	1	0.819
ZNF518B	hsa-miR-29b-3p	low: 0 high: 7	3	3	3	0.815
RMND5A	hsa-miR-29b-3p	low: 0 high: 2	2	2	2	0.814
MPZL3	hsa-miR-29b-3p	low: 0 high: 1	1	1	1	0.814
RIT1	hsa-miR-29b-3p	low: 0 high: 7	4	4	4	0.813
EIF2S2	hsa-miR-29b-3p	low: 0 high: 1	1	1	1	0.813
SMS	hsa-miR-29b-3p	low: 0 high: 1	1	1	1	0.813
SERBP1	hsa-miR-29b-3p	low: 0 high: 11	3	3	3	0.812
NDST1	hsa-miR-29b-3p	low: 0 high: 2	2	2	2	0.812
RNF138	hsa-miR-29b-3p	low: 0 high: 8	4	5	4	0.809
CREB5	hsa-miR-29b-3p	low: 0 high: 1	1	1	1	0.809
RNF39	hsa-miR-29b-3p	low: 0 high: 1	1	1	1	0.808
MRPL17	hsa-miR-29b-3p	low: 0 high: 3	3	3	3	0.807
KLF4	hsa-miR-29b-3p	low: 0 high: 2	2	2	2	0.807
