# Supplementary material for: miRNA expression patterns in blood leukocytes and milk somatic cells of goats infected with small ruminant lentivirus (SRLV)
Source: Sci Rep. 2022 Aug 2;12:13239. doi: 10.1038/s41598-022-17276-y (PMC9344810; doi:10.1038/s41598-022-17276-y)
Supplement: Supplementary file 10 — Supplementary Table S5. [file 41598_2022_17276_MOESM10_ESM.xlsx]

## Sheet: Arkusz1
Table S5. The list of target genes for hsa-miR-30e-5p (genes based on the DIANA-tools-TarBase v 8.0)
Gene name	miRNA name	Experiments	Publications	Cell lines	Tissues	Pred. Score
		throughput
SNAI1	hsa-miR-30e-5p	low: 2 high: 1	2	2	2	1.000
BRWD1	hsa-miR-30e-5p	low: 0 high: 11	5	9	4	1.000
PFN2	hsa-miR-30e-5p	low: 0 high: 8	7	7	6	1.000
SOCS1	hsa-miR-30e-5p	low: 0 high: 7	3	6	3	1.000
PDE7A	hsa-miR-30e-5p	low: 0 high: 6	5	5	4	1.000
TBC1D10B	hsa-miR-30e-5p	low: 0 high: 4	3	3	3	1.000
GLCCI1	hsa-miR-30e-5p	low: 0 high: 4	3	4	3	1.000
PPARGC1B	hsa-miR-30e-5p	low: 0 high: 3	2	2	1	1.000
PIP4K2A	hsa-miR-30e-5p	low: 0 high: 3	2	2	2	1.000
CCNE2	hsa-miR-30e-5p	low: 0 high: 2	2	2	2	1.000
MEX3B	hsa-miR-30e-5p	low: 0 high: 2	2	2	2	1.000
GALNT7	hsa-miR-30e-5p	low: 0 high: 2	2	2	2	1.000
BRWD3	hsa-miR-30e-5p	low: 0 high: 2	2	2	2	1.000
KLHL20	hsa-miR-30e-5p	low: 0 high: 1	1	1	1	1.000
CPNE8	hsa-miR-30e-5p	low: 0 high: 1	1	1	1	1.000
MAML1	hsa-miR-30e-5p	low: 0 high: 1	1	1	1	1.000
SETD7	hsa-miR-30e-5p	low: 0 high: 1	1	1	1	1.000
CCDC117	hsa-miR-30e-5p	low: 0 high: 1	1	1	1	1.000
R3HDM1	hsa-miR-30e-5p	low: 0 high: 1	1	1	1	1.000
SEMA3A	hsa-miR-30e-5p	low: 0 high: 1	1	1	1	1.000
CCDC117	hsa-miR-30e-5p	low: 0 high: 1	1	1	1	1.000
KLHL20	hsa-miR-30e-5p	low: 0 high: 1	1	1	1	1.000
SPEN	hsa-miR-30e-5p	low: 0 high: 7	3	2	1	0.999
PLAGL2	hsa-miR-30e-5p	low: 0 high: 9	6	6	4	0.999
ERLIN1	hsa-miR-30e-5p	low: 0 high: 8	7	7	6	0.999
TMEM181	hsa-miR-30e-5p	low: 0 high: 5	4	4	4	0.999
FAM160B1	hsa-miR-30e-5p	low: 0 high: 5	4	4	3	0.999
DCUN1D3	hsa-miR-30e-5p	low: 0 high: 2	1	2	1	0.999
SYNGR3	hsa-miR-30e-5p	low: 0 high: 2	2	2	2	0.999
RARG	hsa-miR-30e-5p	low: 0 high: 2	1	2	1	0.999
CDC37L1	hsa-miR-30e-5p	low: 0 high: 2	2	2	2	0.999
ZNRF1	hsa-miR-30e-5p	low: 0 high: 2	1	2	1	0.999
RBM26	hsa-miR-30e-5p	low: 0 high: 2	2	2	2	0.999
PHTF2	hsa-miR-30e-5p	low: 0 high: 2	2	2	2	0.999
STK39	hsa-miR-30e-5p	low: 0 high: 2	2	2	2	0.999
RORA	hsa-miR-30e-5p	low: 0 high: 2	2	2	1	0.999
BNIP3L	hsa-miR-30e-5p	low: 0 high: 1	1	1	1	0.999
RAB38	hsa-miR-30e-5p	low: 0 high: 1	1	1	1	0.999
TLE1	hsa-miR-30e-5p	low: 0 high: 1	1	1	1	0.999
CPSF6	hsa-miR-30e-5p	low: 0 high: 1	1	1	1	0.999
CUL2	hsa-miR-30e-5p	low: 0 high: 6	3	4	2	0.998
INO80D	hsa-miR-30e-5p	low: 0 high: 3	3	3	3	0.998
CD99	hsa-miR-30e-5p	low: 0 high: 2	2	2	2	0.998
ELOVL5	hsa-miR-30e-5p	low: 0 high: 2	2	2	2	0.998
SOCS3	hsa-miR-30e-5p	low: 0 high: 2	2	2	2	0.998
PPP1R18	hsa-miR-30e-5p	low: 0 high: 1	1	1	1	0.998
CAMK2N1	hsa-miR-30e-5p	low: 0 high: 1	1	1	1	0.998
GFPT2	hsa-miR-30e-5p	low: 0 high: 1	1	1	1	0.998
HNRNPUL2	hsa-miR-30e-5p	low: 0 high: 1	1	1	1	0.998
JOSD1	hsa-miR-30e-5p	low: 0 high: 12	3	3	3	0.997
ANKRA2	hsa-miR-30e-5p	low: 0 high: 11	3	3	3	0.997
RHOB	hsa-miR-30e-5p	low: 0 high: 9	7	8	5	0.997
PTGFRN	hsa-miR-30e-5p	low: 0 high: 5	5	5	3	0.997
WDR82	hsa-miR-30e-5p	low: 0 high: 3	2	2	2	0.997
LRCH2	hsa-miR-30e-5p	low: 0 high: 2	2	2	1	0.997
MLK4	hsa-miR-30e-5p	low: 0 high: 2	2	2	1	0.997
LCLAT1	hsa-miR-30e-5p	low: 0 high: 2	1	1	1	0.997
CBFB	hsa-miR-30e-5p	low: 0 high: 2	1	1	1	0.997
S100PBP	hsa-miR-30e-5p	low: 0 high: 2	1	1	1	0.997
RASA2	hsa-miR-30e-5p	low: 0 high: 1	1	1	1	0.997
LCOR	hsa-miR-30e-5p	low: 0 high: 1	1	1	1	0.997
GALNT2	hsa-miR-30e-5p	low: 0 high: 1	1	1	1	0.997
RAB32	hsa-miR-30e-5p	low: 0 high: 1	1	1	1	0.997
LRRC8D	hsa-miR-30e-5p	low: 0 high: 10	7	8	6	0.996
TAOK1	hsa-miR-30e-5p	low: 0 high: 6	4	4	4	0.996
GALNT1	hsa-miR-30e-5p	low: 0 high: 4	4	4	4	0.996
MAN1A2	hsa-miR-30e-5p	low: 0 high: 3	3	3	3	0.996
PAWR	hsa-miR-30e-5p	low: 0 high: 2	2	2	2	0.996
CEP350	hsa-miR-30e-5p	low: 0 high: 2	2	2	2	0.996
CCNT2	hsa-miR-30e-5p	low: 0 high: 1	1	1	1	0.996
ZNF521	hsa-miR-30e-5p	low: 0 high: 1	1	1	1	0.996
SEC23A	hsa-miR-30e-5p	low: 0 high: 8	6	6	4	0.995
DPY19L1	hsa-miR-30e-5p	low: 0 high: 2	2	2	2	0.995
MFSD6	hsa-miR-30e-5p	low: 0 high: 1	1	1	1	0.995
TMEM87A	hsa-miR-30e-5p	low: 0 high: 1	1	1	1	0.995
SEC24A	hsa-miR-30e-5p	low: 0 high: 4	3	4	3	0.994
GALNT3	hsa-miR-30e-5p	low: 0 high: 3	3	3	3	0.994
VKORC1L1	hsa-miR-30e-5p	low: 0 high: 2	2	2	2	0.994
LIN7C	hsa-miR-30e-5p	low: 0 high: 1	1	1	1	0.994
YOD1	hsa-miR-30e-5p	low: 0 high: 9	3	3	2	0.993
UBN1	hsa-miR-30e-5p	low: 0 high: 5	2	2	2	0.993
MYO5A	hsa-miR-30e-5p	low: 0 high: 1	1	1	1	0.993
ELL2	hsa-miR-30e-5p	low: 0 high: 2	1	1	1	0.992
KLF10	hsa-miR-30e-5p	low: 0 high: 1	1	1	1	0.992
CCDC97	hsa-miR-30e-5p	low: 0 high: 1	1	1	1	0.992
MZT1	hsa-miR-30e-5p	low: 0 high: 3	1	1	1	0.991
UBE3C	hsa-miR-30e-5p	low: 0 high: 2	2	2	2	0.991
ADRA2A	hsa-miR-30e-5p	low: 0 high: 1	1	1	1	0.991
ARID5B	hsa-miR-30e-5p	low: 0 high: 8	6	7	5	0.989
SCML1	hsa-miR-30e-5p	low: 0 high: 3	3	3	3	0.989
SH2B3	hsa-miR-30e-5p	low: 0 high: 2	2	2	2	0.989
EDEM3	hsa-miR-30e-5p	low: 0 high: 5	3	3	2	0.988
JDP2	hsa-miR-30e-5p	low: 0 high: 3	3	3	2	0.988
RTN4R	hsa-miR-30e-5p	low: 0 high: 2	2	2	2	0.988
FAM43A	hsa-miR-30e-5p	low: 0 high: 2	2	2	2	0.988
NR6A1	hsa-miR-30e-5p	low: 0 high: 1	1	1	1	0.988
SMARCD2	hsa-miR-30e-5p	low: 0 high: 8	3	3	2	0.987
CAMK2D	hsa-miR-30e-5p	low: 0 high: 4	3	4	3	0.987
REEP1	hsa-miR-30e-5p	low: 0 high: 1	1	1	1	0.987
NDEL1	hsa-miR-30e-5p	low: 0 high: 1	1	1	1	0.987
ZNF711	hsa-miR-30e-5p	low: 0 high: 4	1	1	1	0.986
PGM3	hsa-miR-30e-5p	low: 0 high: 1	1	1	1	0.986
KIAA0355	hsa-miR-30e-5p	low: 0 high: 3	3	3	3	0.985
RQCD1	hsa-miR-30e-5p	low: 0 high: 3	2	3	2	0.985
C7orf60	hsa-miR-30e-5p	low: 0 high: 3	3	3	3	0.985
ZBTB11	hsa-miR-30e-5p	low: 0 high: 2	2	2	2	0.985
UBAC1	hsa-miR-30e-5p	low: 0 high: 1	1	1	1	0.985
EPG5	hsa-miR-30e-5p	low: 0 high: 4	3	4	3	0.984
LIFR	hsa-miR-30e-5p	low: 0 high: 2	2	2	2	0.984
DNAJC13	hsa-miR-30e-5p	low: 0 high: 2	2	2	2	0.984
CAPZA1	hsa-miR-30e-5p	low: 0 high: 7	7	7	6	0.983
PTP4A1	hsa-miR-30e-5p	low: 0 high: 6	3	4	3	0.983
SYPL1	hsa-miR-30e-5p	low: 0 high: 4	3	3	2	0.983
PTPN13	hsa-miR-30e-5p	low: 0 high: 1	1	1	1	0.983
GOLGA1	hsa-miR-30e-5p	low: 0 high: 4	3	4	2	0.982
PPP3R1	hsa-miR-30e-5p	low: 0 high: 4	4	4	3	0.982
SNX18	hsa-miR-30e-5p	low: 0 high: 4	3	4	3	0.982
DDI2	hsa-miR-30e-5p	low: 0 high: 3	3	3	3	0.982
UBE2V2	hsa-miR-30e-5p	low: 0 high: 1	1	1	1	0.982
PAFAH1B2	hsa-miR-30e-5p	low: 0 high: 5	4	4	4	0.980
PLXNC1	hsa-miR-30e-5p	low: 0 high: 1	1	1	1	0.980
PPARGC1A	hsa-miR-30e-5p	low: 0 high: 1	1	1	1	0.979
TM4SF1	hsa-miR-30e-5p	low: 0 high: 5	4	4	3	0.978
TMEM87B	hsa-miR-30e-5p	low: 0 high: 1	1	1	1	0.978
RAPGEF2	hsa-miR-30e-5p	low: 0 high: 1	1	1	1	0.978
KLF9	hsa-miR-30e-5p	low: 0 high: 1	1	1	1	0.977
REEP3	hsa-miR-30e-5p	low: 0 high: 5	3	3	3	0.976
ZBTB6	hsa-miR-30e-5p	low: 0 high: 3	2	2	2	0.976
AVEN	hsa-miR-30e-5p	low: 0 high: 1	1	1	1	0.975
RBM12	hsa-miR-30e-5p	low: 0 high: 4	2	2	2	0.974
TBL1XR1	hsa-miR-30e-5p	low: 0 high: 2	2	2	1	0.974
TUSC3	hsa-miR-30e-5p	low: 0 high: 1	1	1	1	0.974
DDIT4	hsa-miR-30e-5p	low: 0 high: 11	8	10	7	0.973
TBPL1	hsa-miR-30e-5p	low: 0 high: 8	5	5	3	0.973
SAMD4A	hsa-miR-30e-5p	low: 0 high: 2	2	2	2	0.972
SEC22C	hsa-miR-30e-5p	low: 0 high: 1	1	1	1	0.971
C9orf41	hsa-miR-30e-5p	low: 0 high: 1	1	1	1	0.971
ZBTB18	hsa-miR-30e-5p	low: 0 high: 11	5	5	4	0.970
AVL9	hsa-miR-30e-5p	low: 0 high: 8	6	8	5	0.970
DPYSL2	hsa-miR-30e-5p	low: 0 high: 4	4	4	4	0.970
STAG2	hsa-miR-30e-5p	low: 0 high: 1	1	1	1	0.970
NCR3LG1	hsa-miR-30e-5p	low: 0 high: 1	1	1	1	0.970
SLC7A11	hsa-miR-30e-5p	low: 0 high: 1	1	1	1	0.970
NRXN3	hsa-miR-30e-5p	low: 0 high: 1	1	1	1	0.967
RNF157	hsa-miR-30e-5p	low: 0 high: 1	1	1	1	0.967
AKAP10	hsa-miR-30e-5p	low: 0 high: 1	1	1	1	0.967
ATXN1	hsa-miR-30e-5p	low: 0 high: 1	1	1	1	0.966
ACTR1A	hsa-miR-30e-5p	low: 0 high: 1	1	1	1	0.965
SNTB2	hsa-miR-30e-5p	low: 0 high: 2	2	2	2	0.963
PHACTR2	hsa-miR-30e-5p	low: 0 high: 2	2	2	2	0.963
EML4	hsa-miR-30e-5p	low: 0 high: 2	2	2	2	0.963
STRIP1	hsa-miR-30e-5p	low: 0 high: 1	1	1	1	0.963
SLC41A2	hsa-miR-30e-5p	low: 0 high: 1	1	1	1	0.963
STK17B	hsa-miR-30e-5p	low: 0 high: 1	1	1	1	0.963
RAD23B	hsa-miR-30e-5p	low: 0 high: 2	2	1	1	0.961
MARCH6	hsa-miR-30e-5p	low: 0 high: 3	2	2	2	0.961
ELAVL2	hsa-miR-30e-5p	low: 0 high: 1	1	1	1	0.961
C4orf3	hsa-miR-30e-5p	low: 0 high: 1	1	1	1	0.961
BIRC6	hsa-miR-30e-5p	low: 0 high: 1	1	1	1	0.960
MIB1	hsa-miR-30e-5p	low: 0 high: 5	5	5	4	0.959
ZDHHC21	hsa-miR-30e-5p	low: 0 high: 2	2	2	2	0.959
HIPK2	hsa-miR-30e-5p	low: 0 high: 1	1	1	1	0.958
FAM133A	hsa-miR-30e-5p	low: 0 high: 1	1	1	1	0.958
CLOCK	hsa-miR-30e-5p	low: 0 high: 2	1	2	1	0.957
ACAP2	hsa-miR-30e-5p	low: 0 high: 1	1	1	1	0.956
STT3B	hsa-miR-30e-5p	low: 0 high: 1	1	1	1	0.956
CD2AP	hsa-miR-30e-5p	low: 0 high: 6	6	6	5	0.953
ZFAND5	hsa-miR-30e-5p	low: 0 high: 5	4	4	3	0.953
ELL	hsa-miR-30e-5p	low: 0 high: 3	2	2	1	0.953
RAI14	hsa-miR-30e-5p	low: 0 high: 2	1	2	1	0.953
DHX36	hsa-miR-30e-5p	low: 0 high: 9	6	7	5	0.952
SLC6A9	hsa-miR-30e-5p	low: 0 high: 3	3	3	3	0.952
USP37	hsa-miR-30e-5p	low: 0 high: 1	1	1	1	0.952
ZSCAN29	hsa-miR-30e-5p	low: 0 high: 1	1	1	1	0.952
IFNAR2	hsa-miR-30e-5p	low: 0 high: 2	1	1	1	0.950
ZNF148	hsa-miR-30e-5p	low: 0 high: 1	1	1	1	0.950
CHD9	hsa-miR-30e-5p	low: 0 high: 6	5	5	5	0.949
TRPS1	hsa-miR-30e-5p	low: 0 high: 1	1	1	1	0.949
FBXL20	hsa-miR-30e-5p	low: 0 high: 1	1	1	1	0.949
FIGN	hsa-miR-30e-5p	low: 0 high: 1	1	1	1	0.949
EDC3	hsa-miR-30e-5p	low: 0 high: 2	2	2	2	0.946
TNRC6C	hsa-miR-30e-5p	low: 0 high: 1	1	1	1	0.946
RAP2C	hsa-miR-30e-5p	low: 0 high: 2	2	2	2	0.944
LRRC8B	hsa-miR-30e-5p	low: 0 high: 1	1	1	1	0.943
USP15	hsa-miR-30e-5p	low: 0 high: 3	3	3	3	0.941
BCL11B	hsa-miR-30e-5p	low: 0 high: 2	2	2	2	0.940
GNA13	hsa-miR-30e-5p	low: 0 high: 1	1	1	1	0.940
CDK12	hsa-miR-30e-5p	low: 0 high: 1	1	1	1	0.939
CSNK1A1	hsa-miR-30e-5p	low: 0 high: 1	1	1	1	0.939
FAM13A	hsa-miR-30e-5p	low: 0 high: 1	1	1	1	0.938
WDR26	hsa-miR-30e-5p	low: 0 high: 3	3	3	2	0.937
DSG2	hsa-miR-30e-5p	low: 0 high: 2	2	2	2	0.937
UBE2D2	hsa-miR-30e-5p	low: 0 high: 2	2	2	2	0.937
MLXIP	hsa-miR-30e-5p	low: 0 high: 1	1	1	1	0.937
IKZF2	hsa-miR-30e-5p	low: 0 high: 1	1	1	1	0.937
NRIP1	hsa-miR-30e-5p	low: 0 high: 1	1	1	1	0.936
NAA25	hsa-miR-30e-5p	low: 0 high: 1	1	1	1	0.936
CPE	hsa-miR-30e-5p	low: 0 high: 5	2	2	2	0.935
CCDC71L	hsa-miR-30e-5p	low: 0 high: 3	2	3	2	0.934
NUFIP2	hsa-miR-30e-5p	low: 0 high: 4	4	3	2	0.933
SKIL	hsa-miR-30e-5p	low: 0 high: 4	4	4	3	0.933
VIM	hsa-miR-30e-5p	low: 0 high: 1	1	1	1	0.933
IRF4	hsa-miR-30e-5p	low: 0 high: 1	1	1	1	0.933
TMEM56	hsa-miR-30e-5p	low: 0 high: 1	1	1	1	0.931
CEP85L	hsa-miR-30e-5p	low: 0 high: 1	1	1	1	0.931
ORC2	hsa-miR-30e-5p	low: 0 high: 2	1	2	1	0.930
LRRC8C	hsa-miR-30e-5p	low: 0 high: 3	2	2	2	0.929
NUCKS1	hsa-miR-30e-5p	low: 0 high: 5	4	4	4	0.926
FAM210B	hsa-miR-30e-5p	low: 0 high: 1	1	1	1	0.925
PCGF3	hsa-miR-30e-5p	low: 0 high: 2	2	2	2	0.923
NEUROD1	hsa-miR-30e-5p	low: 0 high: 1	1	1	1	0.923
BCL9	hsa-miR-30e-5p	low: 0 high: 1	1	1	1	0.916
AFF4	hsa-miR-30e-5p	low: 0 high: 6	3	5	3	0.913
IRS2	hsa-miR-30e-5p	low: 0 high: 3	2	2	2	0.913
G3BP1	hsa-miR-30e-5p	low: 0 high: 2	2	2	2	0.909
DLGAP4	hsa-miR-30e-5p	low: 0 high: 1	1	1	1	0.909
SLC5A3	hsa-miR-30e-5p	low: 0 high: 1	1	1	1	0.909
ZBTB39	hsa-miR-30e-5p	low: 0 high: 7	5	5	4	0.908
TFPI2	hsa-miR-30e-5p	low: 0 high: 1	1	1	1	0.908
SBK1	hsa-miR-30e-5p	low: 0 high: 1	1	1	1	0.907
RAB7A	hsa-miR-30e-5p	low: 0 high: 1	1	1	1	0.906
SLC35C1	hsa-miR-30e-5p	low: 0 high: 3	2	2	1	0.905
SPAG9	hsa-miR-30e-5p	low: 0 high: 2	2	2	2	0.905
C1orf174	hsa-miR-30e-5p	low: 0 high: 2	1	1	1	0.905
SNAPIN	hsa-miR-30e-5p	low: 0 high: 1	1	1	1	0.905
SSBP2	hsa-miR-30e-5p	low: 0 high: 1	1	1	1	0.905
TULP4	hsa-miR-30e-5p	low: 0 high: 4	4	4	3	0.904
TRIQK	hsa-miR-30e-5p	low: 0 high: 1	1	1	1	0.903
OVOL1	hsa-miR-30e-5p	low: 0 high: 1	1	1	1	0.902
CBX8	hsa-miR-30e-5p	low: 0 high: 2	2	2	2	0.901
NRBF2	hsa-miR-30e-5p	low: 0 high: 2	2	2	2	0.898
ATG2B	hsa-miR-30e-5p	low: 0 high: 1	1	1	1	0.898
ZNF704	hsa-miR-30e-5p	low: 0 high: 1	1	1	1	0.897
KIAA1147	hsa-miR-30e-5p	low: 0 high: 1	1	1	1	0.895
RAB11A	hsa-miR-30e-5p	low: 0 high: 1	1	1	1	0.895
PVRL3	hsa-miR-30e-5p	low: 0 high: 1	1	1	1	0.895
PLAG1	hsa-miR-30e-5p	low: 0 high: 1	1	1	1	0.892
BMI1	hsa-miR-30e-5p	low: 0 high: 1	1	1	1	0.888
MCF2L	hsa-miR-30e-5p	low: 0 high: 3	2	2	2	0.887
PLEKHO2	hsa-miR-30e-5p	low: 0 high: 2	2	2	2	0.884
COMMD2	hsa-miR-30e-5p	low: 0 high: 1	1	1	1	0.883
RRM2	hsa-miR-30e-5p	low: 0 high: 1	1	1	1	0.883
PANK3	hsa-miR-30e-5p	low: 0 high: 2	2	2	2	0.882
VAMP3	hsa-miR-30e-5p	low: 0 high: 4	3	3	2	0.881
NAPG	hsa-miR-30e-5p	low: 0 high: 6	4	4	3	0.879
SFXN1	hsa-miR-30e-5p	low: 0 high: 4	2	3	2	0.878
ABCA12	hsa-miR-30e-5p	low: 0 high: 2	1	2	1	0.878
CYB561	hsa-miR-30e-5p	low: 0 high: 2	1	2	1	0.876
SLC35G2	hsa-miR-30e-5p	low: 0 high: 2	1	1	1	0.875
FBXO45	hsa-miR-30e-5p	low: 0 high: 10	7	8	6	0.871
SSR3	hsa-miR-30e-5p	low: 0 high: 1	1	1	1	0.871
ITSN2	hsa-miR-30e-5p	low: 0 high: 1	1	1	1	0.870
FAM199X	hsa-miR-30e-5p	low: 0 high: 1	1	1	1	0.869
GXYLT1	hsa-miR-30e-5p	low: 0 high: 9	2	2	2	0.868
UBE2R2	hsa-miR-30e-5p	low: 0 high: 1	1	1	1	0.868
OTUD4	hsa-miR-30e-5p	low: 0 high: 6	6	6	5	0.867
GNAQ	hsa-miR-30e-5p	low: 0 high: 1	1	1	1	0.866
DMXL2	hsa-miR-30e-5p	low: 0 high: 1	1	1	1	0.866
RAB3D	hsa-miR-30e-5p	low: 0 high: 1	1	1	1	0.864
BECN1	hsa-miR-30e-5p	low: 0 high: 1	1	1	1	0.863
TPM4	hsa-miR-30e-5p	low: 0 high: 1	1	1	1	0.862
FLVCR1	hsa-miR-30e-5p	low: 0 high: 1	1	1	1	0.858
ZDHHC17	hsa-miR-30e-5p	low: 0 high: 2	2	2	2	0.856
SNX8	hsa-miR-30e-5p	low: 0 high: 1	1	1	1	0.855
TNFRSF10B	hsa-miR-30e-5p	low: 0 high: 3	3	3	3	0.854
NUDT5	hsa-miR-30e-5p	low: 0 high: 1	1	1	1	0.854
VAV3	hsa-miR-30e-5p	low: 0 high: 1	1	1	1	0.853
EFR3A	hsa-miR-30e-5p	low: 0 high: 1	1	1	1	0.853
AMOTL1	hsa-miR-30e-5p	low: 0 high: 4	3	4	3	0.852
ZNF529	hsa-miR-30e-5p	low: 0 high: 2	1	1	1	0.852
PLA2G12A	hsa-miR-30e-5p	low: 0 high: 7	5	6	5	0.851
CSNK2A2	hsa-miR-30e-5p	low: 0 high: 1	1	1	1	0.851
RANBP2	hsa-miR-30e-5p	low: 0 high: 2	1	2	1	0.848
CPEB4	hsa-miR-30e-5p	low: 0 high: 2	2	2	1	0.848
LHFPL2	hsa-miR-30e-5p	low: 0 high: 1	1	1	1	0.847
PPP3CB	hsa-miR-30e-5p	low: 0 high: 1	1	1	1	0.844
MAFG	hsa-miR-30e-5p	low: 0 high: 1	1	1	1	0.842
AGO1	hsa-miR-30e-5p	low: 0 high: 2	2	2	2	0.841
FBXO34	hsa-miR-30e-5p	low: 0 high: 1	1	1	1	0.841
RANBP9	hsa-miR-30e-5p	low: 0 high: 2	1	2	1	0.840
B4GALT4	hsa-miR-30e-5p	low: 0 high: 2	2	2	2	0.840
KMT2A	hsa-miR-30e-5p	low: 0 high: 4	4	4	3	0.839
TMEM170A	hsa-miR-30e-5p	low: 0 high: 1	1	1	1	0.839
DSCC1	hsa-miR-30e-5p	low: 0 high: 3	2	2	2	0.838
GTF2E2	hsa-miR-30e-5p	low: 0 high: 1	1	1	1	0.838
CBX2	hsa-miR-30e-5p	low: 0 high: 3	3	3	2	0.835
NR3C1	hsa-miR-30e-5p	low: 0 high: 1	1	1	1	0.835
SEC23IP	hsa-miR-30e-5p	low: 0 high: 1	1	1	1	0.835
PDE4DIP	hsa-miR-30e-5p	low: 0 high: 1	1	1	1	0.834
POLR1A	hsa-miR-30e-5p	low: 0 high: 1	1	1	1	0.833
YWHAZ	hsa-miR-30e-5p	low: 0 high: 5	4	5	4	0.832
CTPS1	hsa-miR-30e-5p	low: 0 high: 1	1	1	1	0.832
ZBTB7A	hsa-miR-30e-5p	low: 0 high: 4	4	4	4	0.831
RSL24D1	hsa-miR-30e-5p	low: 0 high: 1	1	1	1	0.831
AZIN1	hsa-miR-30e-5p	low: 0 high: 3	2	2	2	0.830
GCLC	hsa-miR-30e-5p	low: 0 high: 1	1	1	1	0.830
FOXN2	hsa-miR-30e-5p	low: 0 high: 1	1	1	1	0.829
MEF2D	hsa-miR-30e-5p	low: 0 high: 1	1	1	1	0.827
PPP2R1B	hsa-miR-30e-5p	low: 0 high: 2	2	2	2	0.826
ZYG11B	hsa-miR-30e-5p	low: 0 high: 1	1	1	1	0.826
CUL3	hsa-miR-30e-5p	low: 0 high: 1	1	1	1	0.825
C16orf87	hsa-miR-30e-5p	low: 0 high: 4	4	3	3	0.824
TM9SF3	hsa-miR-30e-5p	low: 0 high: 4	4	4	3	0.823
PPIL4	hsa-miR-30e-5p	low: 0 high: 2	1	2	1	0.823
SLC35B4	hsa-miR-30e-5p	low: 0 high: 1	1	1	1	0.821
PNISR	hsa-miR-30e-5p	low: 0 high: 1	1	1	1	0.821
ATP11B	hsa-miR-30e-5p	low: 0 high: 1	1	1	1	0.820
RRP1B	hsa-miR-30e-5p	low: 0 high: 1	1	1	1	0.820
KLF13	hsa-miR-30e-5p	low: 0 high: 2	2	2	2	0.819
EEF1A1	hsa-miR-30e-5p	low: 0 high: 3	2	3	2	0.818
KIAA1279	hsa-miR-30e-5p	low: 0 high: 2	2	2	2	0.818
TWISTNB	hsa-miR-30e-5p	low: 0 high: 2	2	2	2	0.818
DCTN4	hsa-miR-30e-5p	low: 0 high: 3	2	3	2	0.817
USP44	hsa-miR-30e-5p	low: 0 high: 2	2	2	2	0.817
INHBA	hsa-miR-30e-5p	low: 0 high: 1	1	1	1	0.817
SLC25A36	hsa-miR-30e-5p	low: 0 high: 6	4	4	4	0.816
PPHLN1	hsa-miR-30e-5p	low: 0 high: 1	1	1	1	0.816
UBE2D1	hsa-miR-30e-5p	low: 0 high: 1	1	1	1	0.815
MECP2	hsa-miR-30e-5p	low: 0 high: 1	1	1	1	0.813
SPCS3	hsa-miR-30e-5p	low: 0 high: 1	1	1	1	0.813
HIPK1	hsa-miR-30e-5p	low: 0 high: 2	2	2	2	0.812
NRBP1	hsa-miR-30e-5p	low: 0 high: 3	2	2	2	0.811
FRZB	hsa-miR-30e-5p	low: 0 high: 2	2	1	1	0.809
LARP4	hsa-miR-30e-5p	low: 0 high: 1	1	1	1	0.809
IGF1R	hsa-miR-30e-5p	low: 0 high: 4	2	3	2	0.808
PAQR3	hsa-miR-30e-5p	low: 0 high: 1	1	1	1	0.808
ATL3	hsa-miR-30e-5p	low: 0 high: 3	3	3	3	0.805
KIAA1432	hsa-miR-30e-5p	low: 0 high: 2	2	2	2	0.804
GDNF	hsa-miR-30e-5p	low: 0 high: 1	1	1	1	0.804
FAF2	hsa-miR-30e-5p	low: 0 high: 4	3	4	3	0.803
STYX	hsa-miR-30e-5p	low: 0 high: 5	4	4	4	0.801
DGKH	hsa-miR-30e-5p	low: 0 high: 2	2	2	2	0.801
