# Supplementary material for: miRNA expression patterns in blood leukocytes and milk somatic cells of goats infected with small ruminant lentivirus (SRLV)
Source: Sci Rep. 2022 Aug 2;12:13239. doi: 10.1038/s41598-022-17276-y (PMC9344810; doi:10.1038/s41598-022-17276-y)
Supplement: Supplementary file 11 — Supplementary Table S6. [file 41598_2022_17276_MOESM11_ESM.xlsx]

## Sheet: Arkusz1
Table S6. The list of target genes for hsa-miR-93-5p genes (based on the DIANA-tools-TarBase v 8.0)
Gene name	miRNA name	Experiments	Publications	Cell lines	Tissues	Pred. Score
		throughput
MAP3K9	hsa-miR-93-5p	low: 0 high: 11	5	5	4	0.999
PKD2	hsa-miR-93-5p	low: 0 high: 5	4	4	3	0.999
ARMC8	hsa-miR-93-5p	low: 0 high: 3	3	3	3	0.999
RSBN1	hsa-miR-93-5p	low: 0 high: 1	1	1	1	0.998
UBE2W	hsa-miR-93-5p	low: 0 high: 2	2	2	2	0.997
PFN2	hsa-miR-93-5p	low: 0 high: 14	6	7	5	0.996
RGMB	hsa-miR-93-5p	low: 0 high: 4	3	3	2	0.996
SLC22A23	hsa-miR-93-5p	low: 0 high: 1	1	1	1	0.996
SAMD12	hsa-miR-93-5p	low: 0 high: 3	2	2	2	0.995
TBC1D15	hsa-miR-93-5p	low: 0 high: 2	2	2	1	0.995
FCHO2	hsa-miR-93-5p	low: 0 high: 4	4	4	3	0.994
FICD	hsa-miR-93-5p	low: 0 high: 3	2	2	2	0.994
ARAP2	hsa-miR-93-5p	low: 0 high: 7	3	3	2	0.992
PTPDC1	hsa-miR-93-5p	low: 0 high: 1	1	1	1	0.991
BCL11B	hsa-miR-93-5p	low: 0 high: 1	1	1	1	0.989
ZNF704	hsa-miR-93-5p	low: 0 high: 3	3	3	3	0.987
DYNC1LI2	hsa-miR-93-5p	low: 0 high: 8	2	2	2	0.986
HBP1	hsa-miR-93-5p	low: 0 high: 4	4	4	4	0.984
ROCK2	hsa-miR-93-5p	low: 0 high: 3	2	2	2	0.980
PRRG4	hsa-miR-93-5p	low: 0 high: 1	1	1	1	0.978
ETV1	hsa-miR-93-5p	low: 0 high: 2	2	2	2	0.977
PEX5L	hsa-miR-93-5p	low: 0 high: 2	2	2	2	0.975
C9orf41	hsa-miR-93-5p	low: 0 high: 1	1	1	1	0.975
PKN2	hsa-miR-93-5p	low: 0 high: 2	2	2	2	0.972
MKNK2	hsa-miR-93-5p	low: 0 high: 1	1	1	1	0.970
ZNF148	hsa-miR-93-5p	low: 0 high: 4	3	3	2	0.969
CDC37L1	hsa-miR-93-5p	low: 0 high: 4	3	3	3	0.969
ZBTB4	hsa-miR-93-5p	low: 0 high: 1	1	1	1	0.967
ARL4A	hsa-miR-93-5p	low: 0 high: 2	1	1	1	0.964
NCOA7	hsa-miR-93-5p	low: 0 high: 1	1	1	1	0.961
ATL3	hsa-miR-93-5p	low: 0 high: 7	6	6	5	0.960
C2orf69	hsa-miR-93-5p	low: 0 high: 1	1	1	1	0.954
AGFG2	hsa-miR-93-5p	low: 0 high: 3	3	3	3	0.952
PPP2R2A	hsa-miR-93-5p	low: 0 high: 3	1	1	1	0.950
TUSC2	hsa-miR-93-5p	low: 0 high: 1	1	1	1	0.949
GOLGA1	hsa-miR-93-5p	low: 0 high: 1	1	1	1	0.949
EIF4G2	hsa-miR-93-5p	low: 0 high: 10	7	7	5	0.944
CDKN1A	hsa-miR-93-5p	low: 1 high: 0	1	1	1	0.942
ANKRD13C	hsa-miR-93-5p	low: 0 high: 5	3	2	1	0.935
TET1	hsa-miR-93-5p	low: 0 high: 1	1	1	1	0.934
MAP3K5	hsa-miR-93-5p	low: 0 high: 2	2	2	2	0.933
SERTAD2	hsa-miR-93-5p	low: 0 high: 1	1	1	1	0.933
CAMTA1	hsa-miR-93-5p	low: 0 high: 8	3	3	2	0.929
RASL11B	hsa-miR-93-5p	low: 0 high: 4	3	3	2	0.928
PIAS2	hsa-miR-93-5p	low: 0 high: 1	1	1	1	0.927
TBC1D9	hsa-miR-93-5p	low: 0 high: 12	5	4	3	0.925
CACUL1	hsa-miR-93-5p	low: 0 high: 1	1	1	1	0.920
STAT3	hsa-miR-93-5p	low: 0 high: 4	4	4	3	0.914
ZBTB7A	hsa-miR-93-5p	low: 0 high: 10	6	6	5	0.907
GAB1	hsa-miR-93-5p	low: 0 high: 3	2	3	2	0.905
UBE2Q2	hsa-miR-93-5p	low: 0 high: 3	3	3	2	0.903
ULK1	hsa-miR-93-5p	low: 0 high: 7	5	5	4	0.898
WDR82	hsa-miR-93-5p	low: 0 high: 3	2	2	1	0.890
CDC40	hsa-miR-93-5p	low: 0 high: 2	2	2	2	0.887
SLC41A1	hsa-miR-93-5p	low: 0 high: 6	4	5	5	0.886
CCND2	hsa-miR-93-5p	low: 0 high: 16	5	5	4	0.873
NBL1	hsa-miR-93-5p	low: 0 high: 4	3	3	3	0.868
CAMK2N2	hsa-miR-93-5p	low: 0 high: 1	1	1	1	0.868
ETF1	hsa-miR-93-5p	low: 0 high: 2	1	2	1	0.863
CBX5	hsa-miR-93-5p	low: 0 high: 4	4	3	3	0.861
CNOT7	hsa-miR-93-5p	low: 0 high: 2	1	1	1	0.861
ARNTL2	hsa-miR-93-5p	low: 0 high: 5	3	3	3	0.857
SLC7A11	hsa-miR-93-5p	low: 0 high: 2	2	2	2	0.849
SQSTM1	hsa-miR-93-5p	low: 0 high: 8	2	2	2	0.848
RAB8B	hsa-miR-93-5p	low: 0 high: 5	2	2	2	0.846
SUV420H1	hsa-miR-93-5p	low: 0 high: 1	1	1	1	0.839
JOSD1	hsa-miR-93-5p	low: 0 high: 1	1	1	1	0.829
PRKAR2B	hsa-miR-93-5p	low: 0 high: 1	1	1	1	0.829
CCDC71L	hsa-miR-93-5p	low: 0 high: 5	5	5	3	0.828
CAPN15	hsa-miR-93-5p	low: 0 high: 1	1	1	1	0.825
FOXQ1	hsa-miR-93-5p	low: 0 high: 1	1	1	1	0.815
EPHA7	hsa-miR-93-5p	low: 0 high: 1	1	1	1	0.810
TAGAP	hsa-miR-93-5p	low: 0 high: 1	1	1	1	0.805
EIF2S1	hsa-miR-93-5p	low: 0 high: 3	3	3	2	0.803
ARL4C	hsa-miR-93-5p	low: 0 high: 2	2	2	2	0.802
PRR15	hsa-miR-93-5p	low: 0 high: 1	1	1	1	0.802
PNKD	hsa-miR-93-5p	low: 0 high: 2	2	2	2	0.801
TET3	hsa-miR-93-5p	low: 0 high: 1	1	1	1	0.800
