# Supplementary material for: miRNA expression patterns in blood leukocytes and milk somatic cells of goats infected with small ruminant lentivirus (SRLV)
Source: Sci Rep. 2022 Aug 2;12:13239. doi: 10.1038/s41598-022-17276-y (PMC9344810; doi:10.1038/s41598-022-17276-y)
Supplement: Supplementary file 12 — Supplementary Table S7. [file 41598_2022_17276_MOESM12_ESM.xlsx]

## Sheet: Arkusz1
Table S7. The list of target genes for hsa-miR-214-3p (genes based on the DIANA-tools-TarBase v 8.0)
Gene name	miRNA name	Experiments	Publications	Cell lines	Tissues	Pred. Score
		throughput
RAB14	hsa-miR-214-3p	low: 0 high: 1	1	1	1	0.969
KIF1B	hsa-miR-214-3p	low: 0 high: 1	1	1	1	0.959
CNIH1	hsa-miR-214-3p	low: 0 high: 1	1	1	1	0.950
MTPN	hsa-miR-214-3p	low: 0 high: 1	1	1	1	0.948
NRAS	hsa-miR-214-3p	low: 0 high: 1	1	1	1	0.945
AP3B1	hsa-miR-214-3p	low: 1 high: 1	1	1	1	0.919
GALNT7	hsa-miR-214-3p	low: 1 high: 2	2	2	2	0.910
ASB1	hsa-miR-214-3p	low: 0 high: 2	1	1	1	0.906
CD164	hsa-miR-214-3p	low: 0 high: 1	1	1	1	0.898
RPS6KA3	hsa-miR-214-3p	low: 0 high: 1	1	1	1	0.893
NDUFC2	hsa-miR-214-3p	low: 0 high: 2	1	2	1	0.887
CDC25B	hsa-miR-214-3p	low: 0 high: 1	1	1	1	0.885
NRIP1	hsa-miR-214-3p	low: 0 high: 1	1	1	1	0.883
MECP2	hsa-miR-214-3p	low: 0 high: 1	1	1	1	0.872
TBL1XR1	hsa-miR-214-3p	low: 0 high: 1	1	1	1	0.872
LARP1	hsa-miR-214-3p	low: 0 high: 1	1	1	1	0.866
FBLN5	hsa-miR-214-3p	low: 0 high: 1	1	1	1	0.866
ZNF710	hsa-miR-214-3p	low: 0 high: 1	1	1	1	0.864
STAT3	hsa-miR-214-3p	low: 0 high: 1	1	1	1	0.839
ARL2	hsa-miR-214-3p	low: 1 high: 1	1	1	1	0.838
HECTD4	hsa-miR-214-3p	low: 0 high: 1	1	1	1	0.831
ITPR3	hsa-miR-214-3p	low: 0 high: 2	2	2	2	0.822
TPP1	hsa-miR-214-3p	low: 0 high: 3	2	3	1	0.811
PTEN	hsa-miR-214-3p	low: 2 high: 0	1	2	2	0.804
