# Supplementary material for: miRNA expression patterns in blood leukocytes and milk somatic cells of goats infected with small ruminant lentivirus (SRLV)
Source: Sci Rep. 2022 Aug 2;12:13239. doi: 10.1038/s41598-022-17276-y (PMC9344810; doi:10.1038/s41598-022-17276-y)
Supplement: Supplementary file 13 — Supplementary Table S8. [file 41598_2022_17276_MOESM13_ESM.xlsx]

## Sheet: Arkusz1
Table S8. The list of target genes for hsa-miR-221-5p (genes based on the DIANA-tools-TarBase v 8.0)
Gene name	miRNA name	Experiments	Publications	Cell lines	Tissues	Pred. Score
		throughput
CASP2	hsa-miR-221-5p	low: 0 high: 1	1	1	1	0.939
HNRNPA1	hsa-miR-221-5p	low: 0 high: 1	1	1	1	0.918
TAOK1	hsa-miR-221-5p	low: 0 high: 1	1	1	1	0.909
MAP2K1	hsa-miR-221-5p	low: 0 high: 2	2	2	2	0.900
SH3PXD2A	hsa-miR-221-5p	low: 0 high: 1	1	1	1	0.883
DIS3	hsa-miR-221-5p	low: 0 high: 1	1	1	1	0.881
PTP4A2	hsa-miR-221-5p	low: 0 high: 2	1	2	2	0.879
RRAGD	hsa-miR-221-5p	low: 0 high: 1	1	1	1	0.836
PMM2	hsa-miR-221-5p	low: 0 high: 3	2	3	3	0.834
NDST1	hsa-miR-221-5p	low: 0 high: 2	1	1	1	0.821
SOGA1	hsa-miR-221-5p	low: 0 high: 1	1	1	1	0.817
B4GALT1	hsa-miR-221-5p	low: 0 high: 1	1	1	1	0.804
PDE4D	hsa-miR-221-5p	low: 0 high: 1	1	1	1	0.803
