# Supplementary material for: miRNA expression patterns in blood leukocytes and milk somatic cells of goats infected with small ruminant lentivirus (SRLV)
Source: Sci Rep. 2022 Aug 2;12:13239. doi: 10.1038/s41598-022-17276-y (PMC9344810; doi:10.1038/s41598-022-17276-y)
Supplement: Supplementary file 14 — Supplementary Table S9. [file 41598_2022_17276_MOESM14_ESM.xlsx]

## Sheet: hsa-mir-29b-3p_GENE_FUNCTION
Table S9. Gene Ontology (GO) analysis of target genes for hsa-mir-29b-3p (based on the DAVID - The Database for Annotation, Visualization and Integrated Discovery, v 6.0)
ID	Gene Name	GENE ONTOLOGY [GO ID and GO Term]
		Biological Process	Cellular Component	Molecular Function
ADAM12	ADAM metallopeptidase domain 12(ADAM12)	GO:0006508~proteolysis,GO:0007155~cell adhesion,GO:0007229~integrin-mediated signaling pathway,GO:0007520~myoblast fusion,	GO:0005576~extracellular region,GO:0005654~nucleoplasm,GO:0005739~mitochondrion,GO:0005886~plasma membrane,GO:0016021~integral component of membrane,	GO:0004222~metalloendopeptidase activity,GO:0008237~metallopeptidase activity,GO:0017124~SH3 domain binding,GO:0046872~metal ion binding,
ADAMTS2	ADAM metallopeptidase with thrombospondin type 1 motif 2(ADAMTS2)	GO:0007283~spermatogenesis,GO:0016485~protein processing,GO:0030199~collagen fibril organization,GO:0030324~lung development,GO:0030574~collagen catabolic process,GO:0043588~skin development,	GO:0005576~extracellular region,GO:0005578~proteinaceous extracellular matrix,	GO:0004222~metalloendopeptidase activity,GO:0008237~metallopeptidase activity,GO:0008270~zinc ion binding,
AMER1	APC membrane recruitment protein 1(AMER1)	GO:0016055~Wnt signaling pathway,GO:0031398~positive regulation of protein ubiquitination,GO:0043161~proteasome-mediated ubiquitin-dependent protein catabolic process,GO:0048856~anatomical structure development,GO:0060348~bone development,GO:0060612~adipose tissue development,GO:0060828~regulation of canonical Wnt signaling pathway,GO:0072161~mesenchymal cell differentiation involved in kidney de…	GO:0005634~nucleus,GO:0005829~cytosol,GO:0005886~plasma membrane,GO:0043231~intracellular membrane-bounded organelle,	GO:0005515~protein binding,GO:0005546~phosphatidylinositol-4,5-bisphosphate binding,GO:0008013~beta-catenin binding,GO:1904713~beta-catenin destruction complex binding,
AMMECR1L	AMMECR1 like(AMMECR1L)
ANKRD13B	ankyrin repeat domain 13B(ANKRD13B)		GO:0005737~cytoplasm,GO:0005769~early endosome,GO:0005770~late endosome,GO:0005886~plasma membrane,GO:0043231~intracellular membrane-bounded organelle,
ANKRD52	ankyrin repeat domain 52(ANKRD52)			GO:0005515~protein binding,
AP1G1	adaptor related protein complex 1 gamma 1 subunit(AP1G1)	GO:0006886~intracellular protein transport,GO:0016192~vesicle-mediated transport,GO:0019886~antigen processing and presentation of exogenous peptide antigen via MHC class II,GO:0032438~melanosome organization,GO:0035646~endosome to melanosome transport,GO:0043323~positive regulation of natural killer cell degranulation,GO:0045954~positive regulation of natural killer cell mediated cytotoxicity,GO…	GO:0000139~Golgi membrane,GO:0005737~cytoplasm,GO:0005765~lysosomal membrane,GO:0005794~Golgi apparatus,GO:0005829~cytosol,GO:0016020~membrane,GO:0030117~membrane coat,GO:0030119~AP-type membrane coat adaptor complex,GO:0030131~clathrin adaptor complex,GO:0030136~clathrin-coated vesicle,GO:0030659~cytoplasmic vesicle membrane,GO:0030665~clathrin-coated vesicle membrane,GO:0030669~clathrin-coated …	GO:0005215~transporter activity,GO:0005515~protein binding,GO:0008565~protein transporter activity,GO:0017137~Rab GTPase binding,GO:0019894~kinesin binding,GO:0030742~GTP-dependent protein binding,
ARRDC3	arrestin domain containing 3(ARRDC3)	GO:0001659~temperature homeostasis,GO:0007165~signal transduction,GO:0031651~negative regulation of heat generation,GO:0043588~skin development,GO:0044252~negative regulation of multicellular organismal metabolic process,GO:0051443~positive regulation of ubiquitin-protein transferase activity,GO:0060613~fat pad development,GO:0071879~positive regulation of adrenergic receptor signaling pathway,GO…	GO:0005764~lysosome,GO:0005768~endosome,GO:0005769~early endosome,GO:0005886~plasma membrane,	GO:0005515~protein binding,GO:0031699~beta-3 adrenergic receptor binding,
ARSB	arylsulfatase B(ARSB)	GO:0006687~glycosphingolipid metabolic process,GO:0006914~autophagy,GO:0007040~lysosome organization,GO:0007041~lysosomal transport,GO:0007417~central nervous system development,GO:0007584~response to nutrient,GO:0008152~metabolic process,GO:0009268~response to pH,GO:0010632~regulation of epithelial cell migration,GO:0010976~positive regulation of neuron projection development,GO:0030207~chondroi…	GO:0005739~mitochondrion,GO:0005764~lysosome,GO:0005788~endoplasmic reticulum lumen,GO:0005791~rough endoplasmic reticulum,GO:0005794~Golgi apparatus,GO:0009986~cell surface,GO:0043202~lysosomal lumen,GO:0070062~extracellular exosome,	GO:0003943~N-acetylgalactosamine-4-sulfatase activity,GO:0004065~arylsulfatase activity,GO:0008484~sulfuric ester hydrolase activity,GO:0046872~metal ion binding,
ATAD2B	ATPase family, AAA domain containing 2B(ATAD2B)	GO:0031936~negative regulation of chromatin silencing,GO:0045944~positive regulation of transcription from RNA polymerase II promoter,	GO:0005634~nucleus,	GO:0003682~chromatin binding,GO:0005524~ATP binding,GO:0016887~ATPase activity,GO:0070577~lysine-acetylated histone binding,
ATXN1	ataxin 1(ATXN1)	GO:0006351~transcription, DNA-templated,GO:0006396~RNA processing,GO:0045892~negative regulation of transcription, DNA-templated,GO:0051168~nuclear export,	GO:0005634~nucleus,GO:0005654~nucleoplasm,GO:0005737~cytoplasm,GO:0016363~nuclear matrix,GO:0042272~nuclear RNA export factor complex,GO:0042405~nuclear inclusion body,GO:0043231~intracellular membrane-bounded organelle,	GO:0003677~DNA binding,GO:0003723~RNA binding,GO:0005515~protein binding,GO:0008022~protein C-terminus binding,GO:0008266~poly(U) RNA binding,GO:0034046~poly(G) binding,GO:0042802~identical protein binding,GO:0043621~protein self-association,
BAK1	BCL2 antagonist/killer 1(BAK1)	GO:0001782~B cell homeostasis,GO:0001783~B cell apoptotic process,GO:0001836~release of cytochrome c from mitochondria,GO:0001974~blood vessel remodeling,GO:0002262~myeloid cell homeostasis,GO:0002352~B cell negative selection,GO:0006987~activation of signaling protein activity involved in unfolded protein response,GO:0007420~brain development,GO:0007568~aging,GO:0008053~mitochondrial fusion,GO:0…	GO:0005739~mitochondrion,GO:0005741~mitochondrial outer membrane,GO:0005783~endoplasmic reticulum,GO:0005829~cytosol,GO:0016021~integral component of membrane,GO:0031307~integral component of mitochondrial outer membrane,GO:0046930~pore complex,	GO:0005515~protein binding,GO:0031072~heat shock protein binding,GO:0042802~identical protein binding,GO:0042803~protein homodimerization activity,GO:0044325~ion channel binding,GO:0046872~metal ion binding,GO:0046982~protein heterodimerization activity,GO:0051087~chaperone binding,GO:0051400~BH domain binding,
BCL11A	B-cell CLL/lymphoma 11A(BCL11A)	GO:0000122~negative regulation of transcription from RNA polymerase II promoter,GO:0006351~transcription, DNA-templated,GO:0007165~signal transduction,GO:0010976~positive regulation of neuron projection development,GO:0010977~negative regulation of neuron projection development,GO:0016925~protein sumoylation,GO:0030517~negative regulation of axon extension,GO:0032463~negative regulation of protei…	GO:0005634~nucleus,GO:0005654~nucleoplasm,GO:0005737~cytoplasm,	GO:0000978~RNA polymerase II core promoter proximal region sequence-specific DNA binding,GO:0001078~transcriptional repressor activity, RNA polymerase II core promoter proximal region sequence-specific binding,GO:0003676~nucleic acid binding,GO:0042803~protein homodimerization activity,GO:0046872~metal ion binding,GO:0046982~protein heterodimerization activity,
BRWD3	bromodomain and WD repeat domain containing 3(BRWD3)	GO:0006357~regulation of transcription from RNA polymerase II promoter,GO:0007010~cytoskeleton organization,GO:0008360~regulation of cell shape,	GO:0005634~nucleus,
BTG2	BTG anti-proliferation factor 2(BTG2)	GO:0000122~negative regulation of transcription from RNA polymerase II promoter,GO:0006281~DNA repair,GO:0006351~transcription, DNA-templated,GO:0006479~protein methylation,GO:0006974~cellular response to DNA damage stimulus,GO:0006977~DNA damage response, signal transduction by p53 class mediator resulting in cell cycle arrest,GO:0008285~negative regulation of cell proliferation,GO:0008306~assoc…	GO:0005829~cytosol,GO:0070062~extracellular exosome,	GO:0001078~transcriptional repressor activity, RNA polymerase II core promoter proximal region sequence-specific binding,GO:0005515~protein binding,
C2orf68	chromosome 2 open reading frame 68(C2orf68)
C7orf73	chromosome 7 open reading frame 73(C7orf73)		GO:0016021~integral component of membrane,GO:0031966~mitochondrial membrane,
CALCB	calcitonin related polypeptide beta(CALCB)	GO:0006874~cellular calcium ion homeostasis,GO:0007165~signal transduction,	GO:0005576~extracellular region,GO:0005623~cell,	GO:0005184~neuropeptide hormone activity,
CALM3	calmodulin 3(CALM3)	GO:0000086~G2/M transition of mitotic cell cycle,GO:0000165~MAPK cascade,GO:0001975~response to amphetamine,GO:0002027~regulation of heart rate,GO:0002576~platelet degranulation,GO:0005513~detection of calcium ion,GO:0005980~glycogen catabolic process,GO:0006936~muscle contraction,GO:0007186~G-protein coupled receptor signaling pathway,GO:0007190~activation of adenylate cyclase activity,GO:000722…	GO:0000922~spindle pole,GO:0005576~extracellular region,GO:0005634~nucleus,GO:0005654~nucleoplasm,GO:0005737~cytoplasm,GO:0005813~centrosome,GO:0005829~cytosol,GO:0005876~spindle microtubule,GO:0005886~plasma membrane,GO:0008076~voltage-gated potassium channel complex,GO:0030017~sarcomere,GO:0030426~growth cone,GO:0031982~vesicle,GO:0034704~calcium channel complex,GO:0070062~extracellular exosome,	GO:0005088~Ras guanyl-nucleotide exchange factor activity,GO:0005509~calcium ion binding,GO:0005515~protein binding,GO:0008440~inositol-1,4,5-trisphosphate 3-kinase activity,GO:0015276~ligand-gated ion channel activity,GO:0016301~kinase activity,GO:0019901~protein kinase binding,GO:0019904~protein domain specific binding,GO:0030235~nitric-oxide synthase regulator activity,GO:0031432~titin binding…
CAV2	caveolin 2(CAV2)	GO:0001937~negative regulation of endothelial cell proliferation,GO:0001938~positive regulation of endothelial cell proliferation,GO:0006906~vesicle fusion,GO:0007005~mitochondrion organization,GO:0007029~endoplasmic reticulum organization,GO:0007088~regulation of mitotic nuclear division,GO:0008286~insulin receptor signaling pathway,GO:0016050~vesicle organization,GO:0019065~receptor-mediated en…	GO:0000139~Golgi membrane,GO:0002080~acrosomal membrane,GO:0005622~intracellular,GO:0005634~nucleus,GO:0005794~Golgi apparatus,GO:0005886~plasma membrane,GO:0005887~integral component of plasma membrane,GO:0005901~caveola,GO:0005925~focal adhesion,GO:0016020~membrane,GO:0016021~integral component of membrane,GO:0030133~transport vesicle,GO:0031234~extrinsic component of cytoplasmic side of plasma…	GO:0005515~protein binding,GO:0019901~protein kinase binding,GO:0030674~protein binding, bridging,GO:0031748~D1 dopamine receptor binding,GO:0032947~protein complex scaffold,GO:0042803~protein homodimerization activity,GO:0046982~protein heterodimerization activity,GO:0097110~scaffold protein binding,
CBX6	chromobox 6(CBX6)	GO:0000122~negative regulation of transcription from RNA polymerase II promoter,GO:0006351~transcription, DNA-templated,GO:0016569~covalent chromatin modification,	GO:0000792~heterochromatin,GO:0005634~nucleus,GO:0005654~nucleoplasm,GO:0031519~PcG protein complex,	GO:0003727~single-stranded RNA binding,GO:0005515~protein binding,
CCNJ	cyclin J(CCNJ)		GO:0005634~nucleus,
CCNT2	cyclin T2(CCNT2)	GO:0000079~regulation of cyclin-dependent protein serine/threonine kinase activity,GO:0006351~transcription, DNA-templated,GO:0006366~transcription from RNA polymerase II promoter,GO:0006368~transcription elongation from RNA polymerase II promoter,GO:0006468~protein phosphorylation,GO:0007049~cell cycle,GO:0007519~skeletal muscle tissue development,GO:0019085~early viral transcription,GO:0019086~…	GO:0005634~nucleus,GO:0005654~nucleoplasm,GO:0008024~cyclin/CDK positive transcription elongation factor complex,GO:0048471~perinuclear region of cytoplasm,	GO:0001223~transcription coactivator binding,GO:0003682~chromatin binding,GO:0004674~protein serine/threonine kinase activity,GO:0005515~protein binding,GO:0016538~cyclin-dependent protein serine/threonine kinase regulator activity,GO:0019901~protein kinase binding,GO:0070063~RNA polymerase binding,GO:0097322~7SK snRNA binding,
CD93	CD93 molecule(CD93)	GO:0006909~phagocytosis,GO:0016032~viral process,GO:0016337~single organismal cell-cell adhesion,GO:0042116~macrophage activation,	GO:0005886~plasma membrane,GO:0009986~cell surface,GO:0016021~integral component of membrane,GO:0016023~cytoplasmic, membrane-bounded vesicle,GO:0031012~extracellular matrix,	GO:0001849~complement component C1q binding,GO:0004872~receptor activity,GO:0005509~calcium ion binding,GO:0005515~protein binding,GO:0030246~carbohydrate binding,
CDK16	cyclin dependent kinase 16(CDK16)	GO:0006468~protein phosphorylation,GO:0006887~exocytosis,GO:0007283~spermatogenesis,GO:0030252~growth hormone secretion,GO:0031175~neuron projection development,GO:0051726~regulation of cell cycle,GO:0061178~regulation of insulin secretion involved in cellular response to glucose stimulus,	GO:0005737~cytoplasm,GO:0005886~plasma membrane,GO:0008021~synaptic vesicle,GO:0015630~microtubule cytoskeleton,GO:0030054~cell junction,GO:0031234~extrinsic component of cytoplasmic side of plasma membrane,GO:0043005~neuron projection,	GO:0004672~protein kinase activity,GO:0004674~protein serine/threonine kinase activity,GO:0004693~cyclin-dependent protein serine/threonine kinase activity,GO:0005515~protein binding,GO:0005524~ATP binding,
CEACAM6	carcinoembryonic antigen related cell adhesion molecule 6(CEACAM6)	GO:0007165~signal transduction,GO:0007267~cell-cell signaling,GO:0008284~positive regulation of cell proliferation,GO:0030335~positive regulation of cell migration,GO:0050900~leukocyte migration,	GO:0005615~extracellular space,GO:0005886~plasma membrane,GO:0005887~integral component of plasma membrane,GO:0031225~anchored component of membrane,	GO:0005515~protein binding,
COL15A1	collagen type XV alpha 1 chain(COL15A1)	GO:0001525~angiogenesis,GO:0007155~cell adhesion,GO:0007165~signal transduction,GO:0030154~cell differentiation,GO:0030574~collagen catabolic process,	GO:0005576~extracellular region,GO:0005578~proteinaceous extracellular matrix,GO:0005581~collagen trimer,GO:0005582~collagen type XV trimer,GO:0005615~extracellular space,GO:0005788~endoplasmic reticulum lumen,GO:0016021~integral component of membrane,GO:0031012~extracellular matrix,GO:0070062~extracellular exosome,	GO:0005198~structural molecule activity,GO:0005201~extracellular matrix structural constituent,
COL1A2	collagen type I alpha 2 chain(COL1A2)	GO:0001501~skeletal system development,GO:0001568~blood vessel development,GO:0007179~transforming growth factor beta receptor signaling pathway,GO:0007266~Rho protein signal transduction,GO:0007596~blood coagulation,GO:0008217~regulation of blood pressure,GO:0030168~platelet activation,GO:0030198~extracellular matrix organization,GO:0030199~collagen fibril organization,GO:0030574~collagen catabo…	GO:0005576~extracellular region,GO:0005578~proteinaceous extracellular matrix,GO:0005581~collagen trimer,GO:0005584~collagen type I trimer,GO:0005615~extracellular space,GO:0005788~endoplasmic reticulum lumen,GO:0031012~extracellular matrix,GO:0070062~extracellular exosome,	GO:0005201~extracellular matrix structural constituent,GO:0005515~protein binding,GO:0030674~protein binding, bridging,GO:0042802~identical protein binding,GO:0046332~SMAD binding,GO:0046872~metal ion binding,GO:0048407~platelet-derived growth factor binding,
COL3A1	collagen type III alpha 1 chain(COL3A1)	GO:0001501~skeletal system development,GO:0007160~cell-matrix adhesion,GO:0007179~transforming growth factor beta receptor signaling pathway,GO:0007229~integrin-mediated signaling pathway,GO:0007507~heart development,GO:0007568~aging,GO:0009314~response to radiation,GO:0009612~response to mechanical stimulus,GO:0018149~peptide cross-linking,GO:0021987~cerebral cortex development,GO:0030168~platel…	GO:0005576~extracellular region,GO:0005581~collagen trimer,GO:0005586~collagen type III trimer,GO:0005615~extracellular space,GO:0005788~endoplasmic reticulum lumen,GO:0031012~extracellular matrix,	GO:0005178~integrin binding,GO:0005201~extracellular matrix structural constituent,GO:0005515~protein binding,GO:0046332~SMAD binding,GO:0046872~metal ion binding,GO:0048407~platelet-derived growth factor binding,
COL4A2	collagen type IV alpha 2 chain(COL4A2)	GO:0001525~angiogenesis,GO:0006351~transcription, DNA-templated,GO:0016525~negative regulation of angiogenesis,GO:0030198~extracellular matrix organization,GO:0030574~collagen catabolic process,GO:0035987~endodermal cell differentiation,GO:0038063~collagen-activated tyrosine kinase receptor signaling pathway,GO:0071560~cellular response to transforming growth factor beta stimulus,	GO:0005576~extracellular region,GO:0005587~collagen type IV trimer,GO:0005788~endoplasmic reticulum lumen,GO:0031012~extracellular matrix,GO:0043231~intracellular membrane-bounded organelle,GO:0070062~extracellular exosome,	GO:0005201~extracellular matrix structural constituent,GO:0005515~protein binding,
COL5A1	collagen type V alpha 1 chain(COL5A1)	GO:0001568~blood vessel development,GO:0003007~heart morphogenesis,GO:0007155~cell adhesion,GO:0016477~cell migration,GO:0030198~extracellular matrix organization,GO:0030199~collagen fibril organization,GO:0030574~collagen catabolic process,GO:0032964~collagen biosynthetic process,GO:0035313~wound healing, spreading of epidermal cells,GO:0035989~tendon development,GO:0043206~extracellular fibril …	GO:0005576~extracellular region,GO:0005578~proteinaceous extracellular matrix,GO:0005581~collagen trimer,GO:0005588~collagen type V trimer,GO:0005604~basement membrane,GO:0005788~endoplasmic reticulum lumen,GO:0031012~extracellular matrix,GO:0070062~extracellular exosome,	GO:0005178~integrin binding,GO:0005201~extracellular matrix structural constituent,GO:0008201~heparin binding,GO:0043394~proteoglycan binding,GO:0046872~metal ion binding,GO:0048407~platelet-derived growth factor binding,
COL5A2	collagen type V alpha 2 chain(COL5A2)	GO:0001501~skeletal system development,GO:0001503~ossification,GO:0030198~extracellular matrix organization,GO:0030199~collagen fibril organization,GO:0030574~collagen catabolic process,GO:0043588~skin development,GO:0048592~eye morphogenesis,GO:0071230~cellular response to amino acid stimulus,GO:1903225~negative regulation of endodermal cell differentiation,	GO:0005576~extracellular region,GO:0005578~proteinaceous extracellular matrix,GO:0005581~collagen trimer,GO:0005588~collagen type V trimer,GO:0005788~endoplasmic reticulum lumen,GO:0031012~extracellular matrix,	GO:0005201~extracellular matrix structural constituent,GO:0046332~SMAD binding,GO:0046872~metal ion binding,
COL6A3	collagen type VI alpha 3 chain(COL6A3)	GO:0007155~cell adhesion,GO:0007517~muscle organ development,GO:0010951~negative regulation of endopeptidase activity,GO:0030198~extracellular matrix organization,GO:0030574~collagen catabolic process,	GO:0005576~extracellular region,GO:0005578~proteinaceous extracellular matrix,GO:0005581~collagen trimer,GO:0005589~collagen type VI trimer,GO:0005615~extracellular space,GO:0005788~endoplasmic reticulum lumen,GO:0031012~extracellular matrix,GO:0042383~sarcolemma,GO:0070062~extracellular exosome,GO:1903561~extracellular vesicle,	GO:0004867~serine-type endopeptidase inhibitor activity,
CPS1	carbamoyl-phosphate synthase 1(CPS1)	GO:0000050~urea cycle,GO:0005980~glycogen catabolic process,GO:0006207~'de novo' pyrimidine nucleobase biosynthetic process,GO:0006508~proteolysis,GO:0006526~arginine biosynthetic process,GO:0006541~glutamine metabolic process,GO:0006807~nitrogen compound metabolic process,GO:0007494~midgut development,GO:0009636~response to toxic substance,GO:0010043~response to zinc ion,GO:0014075~response to a…	GO:0005730~nucleolus,GO:0005743~mitochondrial inner membrane,GO:0005759~mitochondrial matrix,GO:0042645~mitochondrial nucleoid,GO:0043234~protein complex,	GO:0004070~aspartate carbamoyltransferase activity,GO:0004087~carbamoyl-phosphate synthase (ammonia) activity,GO:0004088~carbamoyl-phosphate synthase (glutamine-hydrolyzing) activity,GO:0004151~dihydroorotase activity,GO:0004175~endopeptidase activity,GO:0005509~calcium ion binding,GO:0005515~protein binding,GO:0005524~ATP binding,GO:0005543~phospholipid binding,GO:0016595~glutamate binding,GO:00…
CPSF7	cleavage and polyadenylation specific factor 7(CPSF7)	GO:0000398~mRNA splicing, via spliceosome,GO:0006369~termination of RNA polymerase II transcription,GO:0031124~mRNA 3'-end processing,GO:0051262~protein tetramerization,	GO:0005634~nucleus,GO:0005654~nucleoplasm,GO:0005849~mRNA cleavage factor complex,GO:0016020~membrane,	GO:0000166~nucleotide binding,GO:0003676~nucleic acid binding,GO:0005515~protein binding,GO:0044822~poly(A) RNA binding,
CREB5	cAMP responsive element binding protein 5(CREB5)	GO:0006366~transcription from RNA polymerase II promoter,GO:0045893~positive regulation of transcription, DNA-templated,	GO:0005634~nucleus,GO:0070062~extracellular exosome,	GO:0003676~nucleic acid binding,GO:0003700~transcription factor activity, sequence-specific DNA binding,GO:0005515~protein binding,GO:0043565~sequence-specific DNA binding,GO:0046872~metal ion binding,
CRISPLD1	cysteine rich secretory protein LCCL domain containing 1(CRISPLD1)	GO:0060325~face morphogenesis,	GO:0005576~extracellular region,GO:0070062~extracellular exosome,
CUEDC1	CUE domain containing 1(CUEDC1)
CYCS	cytochrome c, somatic(CYCS)	GO:0000302~response to reactive oxygen species,GO:0006122~mitochondrial electron transport, ubiquinol to cytochrome c,GO:0006123~mitochondrial electron transport, cytochrome c to oxygen,GO:0006470~protein dephosphorylation,GO:0007005~mitochondrion organization,GO:0008635~activation of cysteine-type endopeptidase activity involved in apoptotic process by cytochrome c,GO:0045333~cellular respiratio…	GO:0000159~protein phosphatase type 2A complex,GO:0005634~nucleus,GO:0005739~mitochondrion,GO:0005743~mitochondrial inner membrane,GO:0005758~mitochondrial intermembrane space,GO:0005829~cytosol,GO:0070469~respiratory chain,	GO:0004722~protein serine/threonine phosphatase activity,GO:0005515~protein binding,GO:0009055~electron carrier activity,GO:0020037~heme binding,GO:0045155~electron transporter, transferring electrons from CoQH2-cytochrome c reductase complex and cytochrome c oxidase complex activity,GO:0046872~metal ion binding,
DBT	dihydrolipoamide branched chain transacylase E2(DBT)	GO:0008152~metabolic process,GO:0009083~branched-chain amino acid catabolic process,GO:0046487~glyoxylate metabolic process,	GO:0005739~mitochondrion,GO:0005759~mitochondrial matrix,GO:0005947~mitochondrial alpha-ketoglutarate dehydrogenase complex,GO:0042645~mitochondrial nucleoid,	GO:0016746~transferase activity, transferring acyl groups,GO:0031625~ubiquitin protein ligase binding,GO:0043754~dihydrolipoyllysine-residue (2-methylpropanoyl)transferase activity,
DDI2	DNA damage inducible 1 homolog 2(DDI2)	GO:0006508~proteolysis,	GO:0005654~nucleoplasm,GO:0005737~cytoplasm,	GO:0004190~aspartic-type endopeptidase activity,
DDX3X	DEAD-box helicase 3, X-linked(DDX3X)	GO:0006351~transcription, DNA-templated,GO:0007059~chromosome segregation,GO:0008625~extrinsic apoptotic signaling pathway via death domain receptors,GO:0009615~response to virus,GO:0010501~RNA secondary structure unwinding,GO:0010628~positive regulation of gene expression,GO:0016055~Wnt signaling pathway,GO:0017148~negative regulation of translation,GO:0030307~positive regulation of cell growth,…	GO:0005634~nucleus,GO:0005737~cytoplasm,GO:0005741~mitochondrial outer membrane,GO:0005852~eukaryotic translation initiation factor 3 complex,GO:0005913~cell-cell adherens junction,GO:0010494~cytoplasmic stress granule,GO:0016607~nuclear speck,GO:0022627~cytosolic small ribosomal subunit,GO:0070062~extracellular exosome,	GO:0003676~nucleic acid binding,GO:0003677~DNA binding,GO:0003723~RNA binding,GO:0003924~GTPase activity,GO:0004003~ATP-dependent DNA helicase activity,GO:0004004~ATP-dependent RNA helicase activity,GO:0004386~helicase activity,GO:0005515~protein binding,GO:0005524~ATP binding,GO:0008134~transcription factor binding,GO:0008143~poly(A) binding,GO:0008190~eukaryotic initiation factor 4E binding,GO:…
DDX3Y	DEAD-box helicase 3, Y-linked(DDX3Y)	GO:0006413~translational initiation,GO:0007059~chromosome segregation,GO:0010468~regulation of gene expression,GO:0010501~RNA secondary structure unwinding,	GO:0005634~nucleus,GO:0005737~cytoplasm,GO:0016020~membrane,GO:0036464~cytoplasmic ribonucleoprotein granule,	GO:0003676~nucleic acid binding,GO:0003677~DNA binding,GO:0003723~RNA binding,GO:0004004~ATP-dependent RNA helicase activity,GO:0004386~helicase activity,GO:0005524~ATP binding,
DOT1L	DOT1 like histone lysine methyltransferase(DOT1L)	GO:0000077~DNA damage checkpoint,GO:0006281~DNA repair,GO:0006348~chromatin silencing at telomere,GO:0008284~positive regulation of cell proliferation,GO:0032200~telomere organization,GO:0034729~histone H3-K79 methylation,GO:0045944~positive regulation of transcription from RNA polymerase II promoter,GO:0046425~regulation of JAK-STAT cascade,GO:0051726~regulation of cell cycle,GO:2000677~regulati…	GO:0000781~chromosome, telomeric region,GO:0005634~nucleus,GO:0005654~nucleoplasm,GO:0043234~protein complex,	GO:0003677~DNA binding,GO:0005515~protein binding,GO:0008134~transcription factor binding,GO:0018024~histone-lysine N-methyltransferase activity,GO:0031151~histone methyltransferase activity (H3-K79 specific),GO:0042054~histone methyltransferase activity,
DPYSL5	dihydropyrimidinase like 5(DPYSL5)	GO:0007165~signal transduction,GO:0007399~nervous system development,GO:0007411~axon guidance,	GO:0005737~cytoplasm,GO:0005829~cytosol,GO:0030425~dendrite,GO:0043025~neuronal cell body,	GO:0005515~protein binding,GO:0008017~microtubule binding,GO:0016810~hydrolase activity, acting on carbon-nitrogen (but not peptide) bonds,
DYNLT1	dynein light chain Tctex-type 1(DYNLT1)	GO:0000132~establishment of mitotic spindle orientation,GO:0007067~mitotic nuclear division,GO:0008277~regulation of G-protein coupled receptor protein signaling pathway,GO:0019060~intracellular transport of viral protein in host cell,GO:0043087~regulation of GTPase activity,GO:0046718~viral entry into host cell,GO:0048812~neuron projection morphogenesis,GO:0050768~negative regulation of neurogen…	GO:0005794~Golgi apparatus,GO:0005819~spindle,GO:0005868~cytoplasmic dynein complex,GO:0005881~cytoplasmic microtubule,GO:0043657~host cell,GO:0099503~secretory vesicle,	GO:0003774~motor activity,GO:0005515~protein binding,GO:0042802~identical protein binding,
EHD2	EH domain containing 2(EHD2)	GO:0006897~endocytosis,GO:0007596~blood coagulation,GO:0030866~cortical actin cytoskeleton organization,GO:0032456~endocytic recycling,GO:0072659~protein localization to plasma membrane,GO:0097320~membrane tubulation,GO:1901741~positive regulation of myoblast fusion,GO:2001137~positive regulation of endocytic recycling,	GO:0005634~nucleus,GO:0005829~cytosol,GO:0005886~plasma membrane,GO:0005901~caveola,GO:0010008~endosome membrane,GO:0019898~extrinsic component of membrane,GO:0048471~perinuclear region of cytoplasm,GO:0055038~recycling endosome membrane,GO:0070062~extracellular exosome,	GO:0003676~nucleic acid binding,GO:0005509~calcium ion binding,GO:0005515~protein binding,GO:0005524~ATP binding,GO:0005525~GTP binding,GO:0016787~hydrolase activity,GO:0019904~protein domain specific binding,
EIF2S2	eukaryotic translation initiation factor 2 subunit beta(EIF2S2)	GO:0001701~in utero embryonic development,GO:0002176~male germ cell proliferation,GO:0006413~translational initiation,GO:0008584~male gonad development,GO:0055085~transmembrane transport,	GO:0005634~nucleus,GO:0005737~cytoplasm,GO:0005829~cytosol,GO:0005850~eukaryotic translation initiation factor 2 complex,	GO:0003723~RNA binding,GO:0003743~translation initiation factor activity,GO:0005515~protein binding,GO:0008135~translation factor activity, RNA binding,GO:0044822~poly(A) RNA binding,GO:0046872~metal ion binding,
ELOVL4	ELOVL fatty acid elongase 4(ELOVL4)	GO:0006633~fatty acid biosynthetic process,GO:0006636~unsaturated fatty acid biosynthetic process,GO:0009584~detection of visible light,GO:0019367~fatty acid elongation, saturated fatty acid,GO:0030148~sphingolipid biosynthetic process,GO:0034625~fatty acid elongation, monounsaturated fatty acid,GO:0034626~fatty acid elongation, polyunsaturated fatty acid,GO:0035338~long-chain fatty-acyl-CoA bios…	GO:0005783~endoplasmic reticulum,GO:0030176~integral component of endoplasmic reticulum membrane,	GO:0005515~protein binding,GO:0008020~G-protein coupled photoreceptor activity,GO:0009922~fatty acid elongase activity,GO:0102336~3-oxo-arachidoyl-CoA synthase activity,GO:0102337~3-oxo-cerotoyl-CoA synthase activity,GO:0102338~3-oxo-lignoceronyl-CoA synthase activity,
ERCC6	ERCC excision repair 6, chromatin remodeling factor(ERCC6)	GO:0000303~response to superoxide,GO:0006283~transcription-coupled nucleotide-excision repair,GO:0006284~base-excision repair,GO:0006290~pyrimidine dimer repair,GO:0006362~transcription elongation from RNA polymerase I promoter,GO:0006366~transcription from RNA polymerase II promoter,GO:0006979~response to oxidative stress,GO:0007256~activation of JNKK activity,GO:0007257~activation of JUN kinase…	GO:0005634~nucleus,GO:0005654~nucleoplasm,GO:0005730~nucleolus,GO:0008023~transcription elongation factor complex,	GO:0003677~DNA binding,GO:0003678~DNA helicase activity,GO:0003682~chromatin binding,GO:0004386~helicase activity,GO:0005515~protein binding,GO:0005524~ATP binding,GO:0008022~protein C-terminus binding,GO:0008094~DNA-dependent ATPase activity,GO:0030296~protein tyrosine kinase activator activity,GO:0032403~protein complex binding,GO:0047485~protein N-terminus binding,
FAM13B	family with sequence similarity 13 member B(FAM13B)	GO:0007165~signal transduction,GO:0043547~positive regulation of GTPase activity,GO:0051056~regulation of small GTPase mediated signal transduction,	GO:0005829~cytosol,	GO:0005096~GTPase activator activity,
FAM167A	family with sequence similarity 167 member A(FAM167A)			GO:0005515~protein binding,
FBXW7	F-box and WD repeat domain containing 7(FBXW7)	GO:0000209~protein polyubiquitination,GO:0001944~vasculature development,GO:0006974~cellular response to DNA damage stimulus,GO:0007062~sister chromatid cohesion,GO:0010868~negative regulation of triglyceride biosynthetic process,GO:0010883~regulation of lipid storage,GO:0016032~viral process,GO:0016567~protein ubiquitination,GO:0031146~SCF-dependent proteasomal ubiquitin-dependent protein catabo…	GO:0005654~nucleoplasm,GO:0005730~nucleolus,GO:0005737~cytoplasm,GO:0005829~cytosol,GO:0019005~SCF ubiquitin ligase complex,GO:0043234~protein complex,GO:1990452~Parkin-FBXW7-Cul1 ubiquitin ligase complex,	GO:0004842~ubiquitin-protein transferase activity,GO:0005515~protein binding,GO:0030332~cyclin binding,GO:0030674~protein binding, bridging,GO:0031625~ubiquitin protein ligase binding,GO:0042802~identical protein binding,GO:0050816~phosphothreonine binding,GO:0097027~ubiquitin-protein transferase activator activity,
FEM1B	fem-1 homolog B(FEM1B)	GO:0006915~apoptotic process,GO:0016567~protein ubiquitination,GO:0051438~regulation of ubiquitin-protein transferase activity,GO:0060442~branching involved in prostate gland morphogenesis,GO:0060743~epithelial cell maturation involved in prostate gland development,GO:1902041~regulation of extrinsic apoptotic signaling pathway via death domain receptors,GO:2000001~regulation of DNA damage checkpo…	GO:0005634~nucleus,GO:0005654~nucleoplasm,GO:0005737~cytoplasm,	GO:0004842~ubiquitin-protein transferase activity,GO:0005123~death receptor binding,GO:0005515~protein binding,
FOXJ2	forkhead box J2(FOXJ2)	GO:0006366~transcription from RNA polymerase II promoter,GO:0045893~positive regulation of transcription, DNA-templated,GO:0045944~positive regulation of transcription from RNA polymerase II promoter,	GO:0005634~nucleus,GO:0005730~nucleolus,	GO:0000978~RNA polymerase II core promoter proximal region sequence-specific DNA binding,GO:0001077~transcriptional activator activity, RNA polymerase II core promoter proximal region sequence-specific binding,GO:0005515~protein binding,GO:0042802~identical protein binding,GO:0043565~sequence-specific DNA binding,
FRAT2	frequently rearranged in advanced T-cell lymphomas 2(FRAT2)	GO:0007275~multicellular organism development,GO:0008283~cell proliferation,GO:1904886~beta-catenin destruction complex disassembly,	GO:0005829~cytosol,
FSTL1	follistatin like 1(FSTL1)	GO:0030509~BMP signaling pathway,GO:0042594~response to starvation,	GO:0005576~extracellular region,GO:0005615~extracellular space,GO:0070062~extracellular exosome,	GO:0005509~calcium ion binding,GO:0005515~protein binding,GO:0008201~heparin binding,
GABPB1	GA binding protein transcription factor beta subunit 1(GABPB1)	GO:0006351~transcription, DNA-templated,GO:0006357~regulation of transcription from RNA polymerase II promoter,GO:0007005~mitochondrion organization,GO:0045944~positive regulation of transcription from RNA polymerase II promoter,	GO:0005634~nucleus,GO:0005654~nucleoplasm,	GO:0003700~transcription factor activity, sequence-specific DNA binding,GO:0005515~protein binding,GO:0044212~transcription regulatory region DNA binding,GO:0046982~protein heterodimerization activity,
GMFB	glia maturation factor beta(GMFB)	GO:0006468~protein phosphorylation,GO:0006469~negative regulation of protein kinase activity,GO:0007165~signal transduction,GO:0007399~nervous system development,GO:0007612~learning,GO:0007626~locomotory behavior,GO:0034316~negative regulation of Arp2/3 complex-mediated actin nucleation,GO:0043085~positive regulation of catalytic activity,	GO:0005622~intracellular,	GO:0003779~actin binding,GO:0004860~protein kinase inhibitor activity,GO:0004871~signal transducer activity,GO:0008047~enzyme activator activity,GO:0008083~growth factor activity,GO:0071933~Arp2/3 complex binding,
GNG12	G protein subunit gamma 12(GNG12)	GO:0007165~signal transduction,GO:0007186~G-protein coupled receptor signaling pathway,GO:0021987~cerebral cortex development,GO:0032496~response to lipopolysaccharide,GO:0071377~cellular response to glucagon stimulus,	GO:0005834~heterotrimeric G-protein complex,GO:0005884~actin filament,GO:0005886~plasma membrane,GO:0070062~extracellular exosome,	GO:0004871~signal transducer activity,GO:0005515~protein binding,GO:0030165~PDZ domain binding,GO:0042301~phosphate ion binding,
GPX7	glutathione peroxidase 7(GPX7)	GO:0000302~response to reactive oxygen species,GO:0055114~oxidation-reduction process,GO:0098869~cellular oxidant detoxification,	GO:0005576~extracellular region,GO:0005783~endoplasmic reticulum,GO:0005788~endoplasmic reticulum lumen,	GO:0004096~catalase activity,GO:0004601~peroxidase activity,GO:0004602~glutathione peroxidase activity,GO:0005515~protein binding,
HBP1	HMG-box transcription factor 1(HBP1)	GO:0006351~transcription, DNA-templated,GO:0006355~regulation of transcription, DNA-templated,GO:0007050~cell cycle arrest,GO:0016055~Wnt signaling pathway,	GO:0005654~nucleoplasm,	GO:0003677~DNA binding,GO:0003723~RNA binding,GO:0005515~protein binding,
HDGF	hepatoma-derived growth factor(HDGF)	GO:0000122~negative regulation of transcription from RNA polymerase II promoter,GO:0006351~transcription, DNA-templated,GO:0007165~signal transduction,GO:0008283~cell proliferation,GO:0036498~IRE1-mediated unfolded protein response,	GO:0005615~extracellular space,GO:0005654~nucleoplasm,GO:0005737~cytoplasm,GO:0017053~transcriptional repressor complex,	GO:0000166~nucleotide binding,GO:0001106~RNA polymerase II transcription corepressor activity,GO:0001222~transcription corepressor binding,GO:0003677~DNA binding,GO:0008083~growth factor activity,GO:0008201~heparin binding,GO:0044822~poly(A) RNA binding,
HINT3	histidine triad nucleotide binding protein 3(HINT3)		GO:0005634~nucleus,GO:0005737~cytoplasm,GO:0070062~extracellular exosome,	GO:0000166~nucleotide binding,GO:0016787~hydrolase activity,
HRK	harakiri, BCL2 interacting protein(HRK)	GO:0006915~apoptotic process,GO:0032464~positive regulation of protein homooligomerization,GO:0043065~positive regulation of apoptotic process,GO:0090200~positive regulation of release of cytochrome c from mitochondria,	GO:0005739~mitochondrion,GO:0016021~integral component of membrane,	GO:0005515~protein binding,
IFI30	IFI30, lysosomal thiol reductase(IFI30)	GO:0019886~antigen processing and presentation of exogenous peptide antigen via MHC class II,GO:0042590~antigen processing and presentation of exogenous peptide antigen via MHC class I,GO:0048147~negative regulation of fibroblast proliferation,GO:0050821~protein stabilization,GO:0055114~oxidation-reduction process,GO:0060333~interferon-gamma-mediated signaling pathway,	GO:0005576~extracellular region,GO:0005737~cytoplasm,GO:0005764~lysosome,GO:0005886~plasma membrane,GO:0030054~cell junction,GO:0043202~lysosomal lumen,GO:0043231~intracellular membrane-bounded organelle,	GO:0005515~protein binding,GO:0016667~oxidoreductase activity, acting on a sulfur group of donors,
INSIG1	insulin induced gene 1(INSIG1)	GO:0006641~triglyceride metabolic process,GO:0006695~cholesterol biosynthetic process,GO:0006991~response to sterol depletion,GO:0008152~metabolic process,GO:0008203~cholesterol metabolic process,GO:0008283~cell proliferation,GO:0010894~negative regulation of steroid biosynthetic process,GO:0032933~SREBP signaling pathway,GO:0042472~inner ear morphogenesis,GO:0042474~middle ear morphogenesis,GO:0…	GO:0005783~endoplasmic reticulum,GO:0005789~endoplasmic reticulum membrane,GO:0016021~integral component of membrane,GO:0032937~SREBP-SCAP-Insig complex,	GO:0005515~protein binding,
IREB2	iron responsive element binding protein 2(IREB2)	GO:0006782~protoporphyrinogen IX biosynthetic process,GO:0006826~iron ion transport,GO:0006879~cellular iron ion homeostasis,GO:0008152~metabolic process,GO:0009791~post-embryonic development,GO:0017148~negative regulation of translation,GO:0030316~osteoclast differentiation,GO:0034101~erythrocyte homeostasis,GO:0050892~intestinal absorption,	GO:0005737~cytoplasm,GO:0005739~mitochondrion,GO:0005829~cytosol,	GO:0003723~RNA binding,GO:0005515~protein binding,GO:0030350~iron-responsive element binding,GO:0030371~translation repressor activity,GO:0046872~metal ion binding,GO:0051539~4 iron, 4 sulfur cluster binding,
ISG20L2	interferon stimulated exonuclease gene 20 like 2(ISG20L2)	GO:0006364~rRNA processing,GO:0090503~RNA phosphodiester bond hydrolysis, exonucleolytic,	GO:0005654~nucleoplasm,GO:0005730~nucleolus,	GO:0000175~3'-5'-exoribonuclease activity,GO:0005515~protein binding,GO:0044822~poly(A) RNA binding,
KCTD5	potassium channel tetramerization domain containing 5(KCTD5)	GO:0016032~viral process,GO:0043161~proteasome-mediated ubiquitin-dependent protein catabolic process,GO:0051260~protein homooligomerization,	GO:0005634~nucleus,GO:0005829~cytosol,GO:0031463~Cul3-RING ubiquitin ligase complex,	GO:0005515~protein binding,GO:0032403~protein complex binding,GO:0097602~cullin family protein binding,
KDM5B	lysine demethylase 5B(KDM5B)	GO:0006351~transcription, DNA-templated,GO:0007338~single fertilization,GO:0009791~post-embryonic development,GO:0010628~positive regulation of gene expression,GO:0033601~positive regulation of mammary gland epithelial cell proliferation,GO:0034720~histone H3-K4 demethylation,GO:0034721~histone H3-K4 demethylation, trimethyl-H3-K4-specific,GO:0044344~cellular response to fibroblast growth factor …	GO:0005634~nucleus,GO:0005654~nucleoplasm,GO:0005737~cytoplasm,	GO:0003677~DNA binding,GO:0003700~transcription factor activity, sequence-specific DNA binding,GO:0003714~transcription corepressor activity,GO:0005515~protein binding,GO:0008270~zinc ion binding,GO:0016706~oxidoreductase activity, acting on paired donors, with incorporation or reduction of molecular oxygen, 2-oxoglutarate as one donor, and incorporation of one atom each of oxygen into both donor…
KDM6B	lysine demethylase 6B(KDM6B)	GO:0002437~inflammatory response to antigenic stimulus,GO:0014823~response to activity,GO:0021766~hippocampus development,GO:0045165~cell fate commitment,GO:0045446~endothelial cell differentiation,GO:0045944~positive regulation of transcription from RNA polymerase II promoter,GO:0048333~mesodermal cell differentiation,GO:0055007~cardiac muscle cell differentiation,GO:0055114~oxidation-reduction …	GO:0005634~nucleus,GO:0005654~nucleoplasm,	GO:0003682~chromatin binding,GO:0005515~protein binding,GO:0008013~beta-catenin binding,GO:0032452~histone demethylase activity,GO:0043565~sequence-specific DNA binding,GO:0046872~metal ion binding,GO:0051213~dioxygenase activity,GO:0071558~histone demethylase activity (H3-K27 specific),
KIAA0355	KIAA0355(KIAA0355)
KIAA1549	KIAA1549(KIAA1549)		GO:0016021~integral component of membrane,
LAMC1	laminin subunit gamma 1(LAMC1)	GO:0006461~protein complex assembly,GO:0007155~cell adhesion,GO:0007492~endoderm development,GO:0016477~cell migration,GO:0022617~extracellular matrix disassembly,GO:0030198~extracellular matrix organization,GO:0031581~hemidesmosome assembly,GO:0034446~substrate adhesion-dependent cell spreading,GO:0050679~positive regulation of epithelial cell proliferation,	GO:0005576~extracellular region,GO:0005604~basement membrane,GO:0005606~laminin-1 complex,GO:0005615~extracellular space,GO:0031012~extracellular matrix,GO:0043259~laminin-10 complex,GO:0043260~laminin-11 complex,GO:0070062~extracellular exosome,	GO:0005201~extracellular matrix structural constituent,
LOXL2	lysyl oxidase like 2(LOXL2)	GO:0001666~response to hypoxia,GO:0001837~epithelial to mesenchymal transition,GO:0001935~endothelial cell proliferation,GO:0002040~sprouting angiogenesis,GO:0006351~transcription, DNA-templated,GO:0006464~cellular protein modification process,GO:0006898~receptor-mediated endocytosis,GO:0007155~cell adhesion,GO:0007568~aging,GO:0016570~histone modification,GO:0018277~protein deamination,GO:003019…	GO:0005604~basement membrane,GO:0005615~extracellular space,GO:0005634~nucleus,GO:0005654~nucleoplasm,GO:0005694~chromosome,GO:0016020~membrane,GO:0031012~extracellular matrix,	GO:0003682~chromatin binding,GO:0003714~transcription corepressor activity,GO:0004720~protein-lysine 6-oxidase activity,GO:0005044~scavenger receptor activity,GO:0005507~copper ion binding,GO:0005515~protein binding,GO:0009055~electron carrier activity,GO:0016641~oxidoreductase activity, acting on the CH-NH2 group of donors, oxygen as acceptor,GO:0035064~methylated histone binding,GO:0070492~olig…
LPL	lipoprotein lipase(LPL)	GO:0001523~retinoid metabolic process,GO:0006629~lipid metabolic process,GO:0006633~fatty acid biosynthetic process,GO:0006641~triglyceride metabolic process,GO:0006644~phospholipid metabolic process,GO:0009409~response to cold,GO:0009749~response to glucose,GO:0010744~positive regulation of macrophage derived foam cell differentiation,GO:0010886~positive regulation of cholesterol storage,GO:0010…	GO:0005576~extracellular region,GO:0005615~extracellular space,GO:0005886~plasma membrane,GO:0009986~cell surface,GO:0031012~extracellular matrix,GO:0031225~anchored component of membrane,GO:0034361~very-low-density lipoprotein particle,GO:0042627~chylomicron,GO:0070062~extracellular exosome,	GO:0004465~lipoprotein lipase activity,GO:0004620~phospholipase activity,GO:0004806~triglyceride lipase activity,GO:0005102~receptor binding,GO:0005515~protein binding,GO:0008201~heparin binding,GO:0017129~triglyceride binding,GO:0034185~apolipoprotein binding,
LRP6	LDL receptor related protein 6(LRP6)	GO:0001843~neural tube closure,GO:0001933~negative regulation of protein phosphorylation,GO:0003344~pericardium morphogenesis,GO:0006469~negative regulation of protein kinase activity,GO:0007204~positive regulation of cytosolic calcium ion concentration,GO:0007268~chemical synaptic transmission,GO:0009880~embryonic pattern specification,GO:0014029~neural crest formation,GO:0014033~neural crest ce…	GO:0005576~extracellular region,GO:0005769~early endosome,GO:0005783~endoplasmic reticulum,GO:0005794~Golgi apparatus,GO:0005886~plasma membrane,GO:0005901~caveola,GO:0009986~cell surface,GO:0016021~integral component of membrane,GO:0031410~cytoplasmic vesicle,GO:0031901~early endosome membrane,GO:0043025~neuronal cell body,GO:0043235~receptor complex,GO:0045202~synapse,GO:1990851~Wnt-Frizzled-LR…	GO:0005041~low-density lipoprotein receptor activity,GO:0005102~receptor binding,GO:0005109~frizzled binding,GO:0005515~protein binding,GO:0017147~Wnt-protein binding,GO:0019210~kinase inhibitor activity,GO:0019534~toxin transporter activity,GO:0034185~apolipoprotein binding,GO:0042802~identical protein binding,GO:0042803~protein homodimerization activity,GO:0042813~Wnt-activated receptor activit…
LYSMD1	LysM domain containing 1(LYSMD1)			GO:0005515~protein binding,
MAFB	MAF bZIP transcription factor B(MAFB)	GO:0006357~regulation of transcription from RNA polymerase II promoter,GO:0006366~transcription from RNA polymerase II promoter,GO:0007379~segment specification,GO:0007399~nervous system development,GO:0007423~sensory organ development,GO:0007585~respiratory gaseous exchange,GO:0021571~rhombomere 5 development,GO:0021572~rhombomere 6 development,GO:0033077~T cell differentiation in thymus,GO:0035…	GO:0005634~nucleus,GO:0005667~transcription factor complex,	GO:0000978~RNA polymerase II core promoter proximal region sequence-specific DNA binding,GO:0001077~transcriptional activator activity, RNA polymerase II core promoter proximal region sequence-specific binding,GO:0001228~transcriptional activator activity, RNA polymerase II transcription regulatory region sequence-specific binding,GO:0005515~protein binding,GO:0008134~transcription factor binding,
MBTD1	mbt domain containing 1(MBTD1)	GO:0006351~transcription, DNA-templated,GO:0006355~regulation of transcription, DNA-templated,GO:0016569~covalent chromatin modification,GO:0048706~embryonic skeletal system development,	GO:0005634~nucleus,	GO:0008270~zinc ion binding,
MEST	mesoderm specific transcript(MEST)	GO:0007498~mesoderm development,GO:0010883~regulation of lipid storage,	GO:0005783~endoplasmic reticulum,GO:0005789~endoplasmic reticulum membrane,GO:0016021~integral component of membrane,GO:0070062~extracellular exosome,	GO:0003824~catalytic activity,GO:0016787~hydrolase activity,
METAP2	methionyl aminopeptidase 2(METAP2)	GO:0016485~protein processing,GO:0018206~peptidyl-methionine modification,GO:0022400~regulation of rhodopsin mediated signaling pathway,GO:0031365~N-terminal protein amino acid modification,GO:0070084~protein initiator methionine removal,	GO:0005737~cytoplasm,GO:0005829~cytosol,GO:0005886~plasma membrane,	GO:0004177~aminopeptidase activity,GO:0008235~metalloexopeptidase activity,GO:0044822~poly(A) RNA binding,GO:0046872~metal ion binding,GO:0070006~metalloaminopeptidase activity,
MMP16	matrix metallopeptidase 16(MMP16)	GO:0001958~endochondral ossification,GO:0006508~proteolysis,GO:0016485~protein processing,GO:0019538~protein metabolic process,GO:0022617~extracellular matrix disassembly,GO:0030574~collagen catabolic process,GO:0035988~chondrocyte proliferation,GO:0043085~positive regulation of catalytic activity,GO:0048701~embryonic cranial skeleton morphogenesis,GO:0097094~craniofacial suture morphogenesis,	GO:0005578~proteinaceous extracellular matrix,GO:0005796~Golgi lumen,GO:0005886~plasma membrane,GO:0005887~integral component of plasma membrane,GO:0009986~cell surface,GO:0031012~extracellular matrix,	GO:0004222~metalloendopeptidase activity,GO:0005509~calcium ion binding,GO:0008047~enzyme activator activity,GO:0008270~zinc ion binding,GO:0070006~metalloaminopeptidase activity,
MORF4L1	mortality factor 4 like 1(MORF4L1)	GO:0000724~double-strand break repair via homologous recombination,GO:0006338~chromatin remodeling,GO:0006342~chromatin silencing,GO:0006351~transcription, DNA-templated,GO:0006355~regulation of transcription, DNA-templated,GO:0008283~cell proliferation,GO:0016575~histone deacetylation,GO:0040008~regulation of growth,GO:0043967~histone H4 acetylation,GO:0043968~histone H2A acetylation,	GO:0005634~nucleus,GO:0005654~nucleoplasm,GO:0016580~Sin3 complex,GO:0035267~NuA4 histone acetyltransferase complex,	GO:0003682~chromatin binding,GO:0005515~protein binding,GO:0047485~protein N-terminus binding,
MPZL3	myelin protein zero like 3(MPZL3)	GO:0007155~cell adhesion,GO:0030198~extracellular matrix organization,GO:0042633~hair cycle,	GO:0016021~integral component of membrane,	GO:0005515~protein binding,
MRPL17	mitochondrial ribosomal protein L17(MRPL17)	GO:0000002~mitochondrial genome maintenance,GO:0006412~translation,GO:0070125~mitochondrial translational elongation,GO:0070126~mitochondrial translational termination,	GO:0005743~mitochondrial inner membrane,GO:0005762~mitochondrial large ribosomal subunit,GO:0005840~ribosome,	GO:0003735~structural constituent of ribosome,GO:0019904~protein domain specific binding,
MSL3	male-specific lethal 3 homolog (Drosophila)(MSL3)	GO:0006338~chromatin remodeling,GO:0006342~chromatin silencing,GO:0006351~transcription, DNA-templated,GO:0006355~regulation of transcription, DNA-templated,GO:0016575~histone deacetylation,GO:0043968~histone H2A acetylation,GO:0043984~histone H4-K16 acetylation,	GO:0005634~nucleus,GO:0005654~nucleoplasm,GO:0035267~NuA4 histone acetyltransferase complex,GO:0072487~MSL complex,	GO:0003677~DNA binding,GO:0035064~methylated histone binding,
MYCN	v-myc avian myelocytomatosis viral oncogene neuroblastoma derived homolog(MYCN)	GO:0001502~cartilage condensation,GO:0002053~positive regulation of mesenchymal cell proliferation,GO:0006351~transcription, DNA-templated,GO:0006357~regulation of transcription from RNA polymerase II promoter,GO:0010628~positive regulation of gene expression,GO:0010629~negative regulation of gene expression,GO:0010942~positive regulation of cell death,GO:0030324~lung development,GO:0042733~embry…	GO:0000785~chromatin,GO:0005634~nucleus,GO:0016021~integral component of membrane,	GO:0003677~DNA binding,GO:0003700~transcription factor activity, sequence-specific DNA binding,GO:0005515~protein binding,GO:0046983~protein dimerization activity,
NDST1	N-deacetylase and N-sulfotransferase 1(NDST1)	GO:0000165~MAPK cascade,GO:0000271~polysaccharide biosynthetic process,GO:0003279~cardiac septum development,GO:0006024~glycosaminoglycan biosynthetic process,GO:0006477~protein sulfation,GO:0006954~inflammatory response,GO:0007224~smoothened signaling pathway,GO:0007585~respiratory gaseous exchange,GO:0008543~fibroblast growth factor receptor signaling pathway,GO:0015012~heparan sulfate proteogl…	GO:0000139~Golgi membrane,GO:0016021~integral component of membrane,	GO:0005515~protein binding,GO:0015016~[heparan sulfate]-glucosamine N-sulfotransferase activity,GO:0016787~hydrolase activity,GO:0050119~N-acetylglucosamine deacetylase activity,
NFIA	nuclear factor I A(NFIA)	GO:0000122~negative regulation of transcription from RNA polymerase II promoter,GO:0006260~DNA replication,GO:0006351~transcription, DNA-templated,GO:0006355~regulation of transcription, DNA-templated,GO:0006366~transcription from RNA polymerase II promoter,GO:0019079~viral genome replication,GO:0045944~positive regulation of transcription from RNA polymerase II promoter,GO:0060074~synapse matura…	GO:0005634~nucleus,GO:0005654~nucleoplasm,GO:0030054~cell junction,	GO:0000978~RNA polymerase II core promoter proximal region sequence-specific DNA binding,GO:0001077~transcriptional activator activity, RNA polymerase II core promoter proximal region sequence-specific binding,GO:0003677~DNA binding,GO:0003682~chromatin binding,GO:0003700~transcription factor activity, sequence-specific DNA binding,GO:0008134~transcription factor binding,
NIPSNAP3A	nipsnap homolog 3A(NIPSNAP3A)		GO:0005634~nucleus,GO:0005739~mitochondrion,GO:0005829~cytosol,	GO:0005515~protein binding,
NMI	N-myc and STAT interactor(NMI)	GO:0006366~transcription from RNA polymerase II promoter,GO:0006954~inflammatory response,GO:0007259~JAK-STAT cascade,GO:0045355~negative regulation of interferon-alpha biosynthetic process,GO:0045358~negative regulation of interferon-beta biosynthetic process,GO:0045824~negative regulation of innate immune response,GO:0060333~interferon-gamma-mediated signaling pathway,GO:1902524~positive regula…	GO:0005654~nucleoplasm,GO:0005737~cytoplasm,	GO:0003712~transcription cofactor activity,GO:0005515~protein binding,GO:0042802~identical protein binding,
NSD1	nuclear receptor binding SET domain protein 1(NSD1)	GO:0000122~negative regulation of transcription from RNA polymerase II promoter,GO:0000414~regulation of histone H3-K36 methylation,GO:0006351~transcription, DNA-templated,GO:0010452~histone H3-K36 methylation,GO:0016571~histone methylation,GO:0033135~regulation of peptidyl-serine phosphorylation,GO:0034770~histone H4-K20 methylation,GO:0045893~positive regulation of transcription, DNA-templated,…	GO:0005634~nucleus,GO:0005654~nucleoplasm,GO:0005694~chromosome,	GO:0000979~RNA polymerase II core promoter sequence-specific DNA binding,GO:0003682~chromatin binding,GO:0003712~transcription cofactor activity,GO:0003714~transcription corepressor activity,GO:0008270~zinc ion binding,GO:0018024~histone-lysine N-methyltransferase activity,GO:0030331~estrogen receptor binding,GO:0042799~histone methyltransferase activity (H4-K20 specific),GO:0042974~retinoic acid…
OSTC	oligosaccharyltransferase complex non-catalytic subunit(OSTC)	GO:0018279~protein N-linked glycosylation via asparagine,	GO:0008250~oligosaccharyltransferase complex,GO:0016021~integral component of membrane,	GO:0004579~dolichyl-diphosphooligosaccharide-protein glycotransferase activity,GO:0005515~protein binding,
OTUD4	OTU deubiquitinase 4(OTUD4)	GO:0071108~protein K48-linked deubiquitination,	GO:0016021~integral component of membrane,	GO:0004843~thiol-dependent ubiquitin-specific protease activity,GO:0005515~protein binding,GO:0044822~poly(A) RNA binding,
OTULIN	OTU deubiquitinase with linear linkage specificity(OTULIN)	GO:0002040~sprouting angiogenesis,GO:0010803~regulation of tumor necrosis factor-mediated signaling pathway,GO:0032088~negative regulation of NF-kappaB transcription factor activity,GO:0045087~innate immune response,GO:0050728~negative regulation of inflammatory response,GO:0060070~canonical Wnt signaling pathway,GO:0070431~nucleotide-binding oligomerization domain containing 2 signaling pathway,…	GO:0005737~cytoplasm,GO:0005829~cytosol,GO:0071797~LUBAC complex,	GO:0004843~thiol-dependent ubiquitin-specific protease activity,GO:0005515~protein binding,GO:0008234~cysteine-type peptidase activity,
PAN2	PAN2 poly(A) specific ribonuclease subunit(PAN2)	GO:0000289~nuclear-transcribed mRNA poly(A) tail shortening,GO:0006397~mRNA processing,GO:0010606~positive regulation of cytoplasmic mRNA processing body assembly,GO:0090503~RNA phosphodiester bond hydrolysis, exonucleolytic,	GO:0000932~cytoplasmic mRNA processing body,GO:0005634~nucleus,GO:0005829~cytosol,GO:0031251~PAN complex,	GO:0000175~3'-5'-exoribonuclease activity,GO:0003676~nucleic acid binding,GO:0004535~poly(A)-specific ribonuclease activity,GO:0005515~protein binding,
PCGF3	polycomb group ring finger 3(PCGF3)	GO:0006351~transcription, DNA-templated,GO:0006355~regulation of transcription, DNA-templated,	GO:0005634~nucleus,GO:0016021~integral component of membrane,GO:0031519~PcG protein complex,	GO:0005515~protein binding,GO:0008270~zinc ion binding,GO:0046872~metal ion binding,
PDE7B	phosphodiesterase 7B(PDE7B)	GO:0006198~cAMP catabolic process,GO:0007165~signal transduction,GO:0007268~chemical synaptic transmission,	GO:0005829~cytosol,	GO:0004114~3',5'-cyclic-nucleotide phosphodiesterase activity,GO:0004115~3',5'-cyclic-AMP phosphodiesterase activity,GO:0046872~metal ion binding,
PDIK1L	PDLIM1 interacting kinase 1 like(PDIK1L)	GO:0006468~protein phosphorylation,	GO:0005654~nucleoplasm,	GO:0004674~protein serine/threonine kinase activity,GO:0005515~protein binding,GO:0005524~ATP binding,
PI15	peptidase inhibitor 15(PI15)	GO:0010466~negative regulation of peptidase activity,	GO:0070062~extracellular exosome,	GO:0030414~peptidase inhibitor activity,
PIK3R1	phosphoinositide-3-kinase regulatory subunit 1(PIK3R1)	GO:0001678~cellular glucose homeostasis,GO:0001953~negative regulation of cell-matrix adhesion,GO:0006468~protein phosphorylation,GO:0006661~phosphatidylinositol biosynthetic process,GO:0007165~signal transduction,GO:0007173~epidermal growth factor receptor signaling pathway,GO:0008286~insulin receptor signaling pathway,GO:0008625~extrinsic apoptotic signaling pathway via death domain receptors,G…	GO:0005634~nucleus,GO:0005737~cytoplasm,GO:0005801~cis-Golgi network,GO:0005829~cytosol,GO:0005886~plasma membrane,GO:0005911~cell-cell junction,GO:0005942~phosphatidylinositol 3-kinase complex,GO:0005943~phosphatidylinositol 3-kinase complex, class IA,GO:0016020~membrane,GO:1990578~perinuclear endoplasmic reticulum membrane,	GO:0005068~transmembrane receptor protein tyrosine kinase adaptor activity,GO:0005158~insulin receptor binding,GO:0005159~insulin-like growth factor receptor binding,GO:0005168~neurotrophin TRKA receptor binding,GO:0005515~protein binding,GO:0008134~transcription factor binding,GO:0016301~kinase activity,GO:0016303~1-phosphatidylinositol-3-kinase activity,GO:0019903~protein phosphatase binding,GO…
PLAG1	PLAG1 zinc finger(PLAG1)	GO:0006351~transcription, DNA-templated,GO:0006366~transcription from RNA polymerase II promoter,GO:0010628~positive regulation of gene expression,GO:0010629~negative regulation of gene expression,GO:0022612~gland morphogenesis,GO:0035264~multicellular organism growth,GO:0045944~positive regulation of transcription from RNA polymerase II promoter,GO:0060252~positive regulation of glial cell proli…	GO:0005634~nucleus,	GO:0000978~RNA polymerase II core promoter proximal region sequence-specific DNA binding,GO:0001077~transcriptional activator activity, RNA polymerase II core promoter proximal region sequence-specific binding,GO:0003676~nucleic acid binding,GO:0003700~transcription factor activity, sequence-specific DNA binding,GO:0046872~metal ion binding,
PPIC	peptidylprolyl isomerase C(PPIC)	GO:0000413~protein peptidyl-prolyl isomerization,GO:0006457~protein folding,	GO:0005737~cytoplasm,GO:0070062~extracellular exosome,	GO:0003755~peptidyl-prolyl cis-trans isomerase activity,GO:0005515~protein binding,GO:0016018~cyclosporin A binding,
PPP1R13B	protein phosphatase 1 regulatory subunit 13B(PPP1R13B)	GO:0006915~apoptotic process,GO:0042981~regulation of apoptotic process,GO:0045786~negative regulation of cell cycle,GO:0072332~intrinsic apoptotic signaling pathway by p53 class mediator,GO:1900740~positive regulation of protein insertion into mitochondrial membrane involved in apoptotic signaling pathway,GO:1901216~positive regulation of neuron death,GO:1901796~regulation of signal transduction…	GO:0005634~nucleus,GO:0005654~nucleoplasm,GO:0005737~cytoplasm,GO:0005739~mitochondrion,GO:0005886~plasma membrane,GO:0048471~perinuclear region of cytoplasm,	GO:0002039~p53 binding,GO:0005515~protein binding,GO:0008134~transcription factor binding,
PPP1R15B	protein phosphatase 1 regulatory subunit 15B(PPP1R15B)	GO:0001933~negative regulation of protein phosphorylation,GO:0006983~ER overload response,GO:0042542~response to hydrogen peroxide,GO:0070262~peptidyl-serine dephosphorylation,GO:1903898~negative regulation of PERK-mediated unfolded protein response,GO:1903912~negative regulation of endoplasmic reticulum stress-induced eIF2 alpha phosphorylation,	GO:0000164~protein phosphatase type 1 complex,	GO:0004722~protein serine/threonine phosphatase activity,GO:0005515~protein binding,
PRPF40A	pre-mRNA processing factor 40 homolog A(PRPF40A)	GO:0000398~mRNA splicing, via spliceosome,GO:0007010~cytoskeleton organization,GO:0007049~cell cycle,GO:0008360~regulation of cell shape,GO:0016477~cell migration,GO:0032465~regulation of cytokinesis,GO:0051301~cell division,	GO:0005654~nucleoplasm,GO:0005685~U1 snRNP,GO:0005737~cytoplasm,GO:0016020~membrane,GO:0016363~nuclear matrix,GO:0016607~nuclear speck,GO:0071004~U2-type prespliceosome,	GO:0003723~RNA binding,GO:0005515~protein binding,GO:0044822~poly(A) RNA binding,GO:0070064~proline-rich region binding,
PTP4A1	protein tyrosine phosphatase type IVA, member 1(PTP4A1)	GO:0007049~cell cycle,GO:0007275~multicellular organism development,GO:0030335~positive regulation of cell migration,GO:0035335~peptidyl-tyrosine dephosphorylation,	GO:0005634~nucleus,GO:0005737~cytoplasm,GO:0005769~early endosome,GO:0005783~endoplasmic reticulum,GO:0005819~spindle,GO:0009898~cytoplasmic side of plasma membrane,GO:0070062~extracellular exosome,	GO:0004725~protein tyrosine phosphatase activity,GO:0008138~protein tyrosine/serine/threonine phosphatase activity,GO:0016791~phosphatase activity,
PXDN	peroxidasin(PXDN)	GO:0001960~negative regulation of cytokine-mediated signaling pathway,GO:0006955~immune response,GO:0006979~response to oxidative stress,GO:0030198~extracellular matrix organization,GO:0042744~hydrogen peroxide catabolic process,GO:0055114~oxidation-reduction process,GO:0098869~cellular oxidant detoxification,	GO:0005578~proteinaceous extracellular matrix,GO:0005615~extracellular space,GO:0005783~endoplasmic reticulum,GO:0031012~extracellular matrix,GO:0070062~extracellular exosome,	GO:0004601~peroxidase activity,GO:0005152~interleukin-1 receptor antagonist activity,GO:0005201~extracellular matrix structural constituent,GO:0020037~heme binding,GO:0046872~metal ion binding,
PXYLP1	2-phosphoxylose phosphatase 1(PXYLP1)	GO:0006024~glycosaminoglycan biosynthetic process,GO:0010909~positive regulation of heparan sulfate proteoglycan biosynthetic process,GO:0016311~dephosphorylation,GO:0050650~chondroitin sulfate proteoglycan biosynthetic process,	GO:0000139~Golgi membrane,GO:0005794~Golgi apparatus,GO:0016021~integral component of membrane,	GO:0003993~acid phosphatase activity,GO:0005515~protein binding,GO:0016791~phosphatase activity,
RAB30	RAB30, member RAS oncogene family(RAB30)	GO:0007030~Golgi organization,GO:0007264~small GTPase mediated signal transduction,	GO:0000139~Golgi membrane,GO:0005622~intracellular,GO:0005737~cytoplasm,GO:0005795~Golgi stack,GO:0005801~cis-Golgi network,GO:0005802~trans-Golgi network,GO:0031985~Golgi cisterna,	GO:0003924~GTPase activity,GO:0005525~GTP binding,
RGS1	regulator of G-protein signaling 1(RGS1)	GO:0006955~immune response,GO:0007165~signal transduction,GO:0007186~G-protein coupled receptor signaling pathway,GO:0007193~adenylate cyclase-inhibiting G-protein coupled receptor signaling pathway,GO:0008277~regulation of G-protein coupled receptor protein signaling pathway,GO:0009968~negative regulation of signal transduction,GO:0043547~positive regulation of GTPase activity,GO:0061737~leukotr…	GO:0005829~cytosol,GO:0005886~plasma membrane,GO:0031234~extrinsic component of cytoplasmic side of plasma membrane,	GO:0001965~G-protein alpha-subunit binding,GO:0005096~GTPase activator activity,GO:0005516~calmodulin binding,
RIT1	Ras like without CAAX 1(RIT1)	GO:0007165~signal transduction,GO:0007264~small GTPase mediated signal transduction,GO:0007265~Ras protein signal transduction,	GO:0005622~intracellular,GO:0005886~plasma membrane,GO:0016020~membrane,	GO:0003924~GTPase activity,GO:0005515~protein binding,GO:0005516~calmodulin binding,GO:0005525~GTP binding,
RLF	rearranged L-myc fusion(RLF)	GO:0006351~transcription, DNA-templated,GO:0006355~regulation of transcription, DNA-templated,GO:0015074~DNA integration,GO:0044030~regulation of DNA methylation,GO:0045893~positive regulation of transcription, DNA-templated,GO:0045944~positive regulation of transcription from RNA polymerase II promoter,GO:0051276~chromosome organization,GO:0097692~histone H3-K4 monomethylation,	GO:0005634~nucleus,	GO:0003677~DNA binding,GO:0005515~protein binding,GO:0008270~zinc ion binding,
RMND5A	required for meiotic nuclear division 5 homolog A(RMND5A)	GO:0042787~protein ubiquitination involved in ubiquitin-dependent protein catabolic process,GO:0043161~proteasome-mediated ubiquitin-dependent protein catabolic process,	GO:0005634~nucleus,GO:0005737~cytoplasm,GO:0034657~GID complex,	GO:0004842~ubiquitin-protein transferase activity,GO:0005515~protein binding,
RNF138	ring finger protein 138(RNF138)	GO:0000209~protein polyubiquitination,GO:0000724~double-strand break repair via homologous recombination,GO:0010792~DNA double-strand break processing involved in repair via single-strand annealing,GO:0016055~Wnt signaling pathway,GO:0016567~protein ubiquitination,GO:0032436~positive regulation of proteasomal ubiquitin-dependent protein catabolic process,	GO:0005634~nucleus,GO:0035861~site of double-strand break,	GO:0003697~single-stranded DNA binding,GO:0005515~protein binding,GO:0008270~zinc ion binding,GO:0016874~ligase activity,GO:0019901~protein kinase binding,GO:0031624~ubiquitin conjugating enzyme binding,GO:0061630~ubiquitin protein ligase activity,
RNF141	ring finger protein 141(RNF141)	GO:0006355~regulation of transcription, DNA-templated,GO:0051865~protein autoubiquitination,	GO:0016020~membrane,	GO:0003677~DNA binding,GO:0004842~ubiquitin-protein transferase activity,GO:0008270~zinc ion binding,
RNF19A	ring finger protein 19A, RBR E3 ubiquitin protein ligase(RNF19A)	GO:0000209~protein polyubiquitination,GO:0000226~microtubule cytoskeleton organization,GO:0032436~positive regulation of proteasomal ubiquitin-dependent protein catabolic process,GO:0042787~protein ubiquitination involved in ubiquitin-dependent protein catabolic process,	GO:0000151~ubiquitin ligase complex,GO:0005737~cytoplasm,GO:0005813~centrosome,GO:0005829~cytosol,GO:0016021~integral component of membrane,	GO:0004842~ubiquitin-protein transferase activity,GO:0008134~transcription factor binding,GO:0008270~zinc ion binding,GO:0016874~ligase activity,GO:0031624~ubiquitin conjugating enzyme binding,GO:0061630~ubiquitin protein ligase activity,
RNF39	ring finger protein 39(RNF39)		GO:0005737~cytoplasm,	GO:0008270~zinc ion binding,
RORA	RAR related orphan receptor A(RORA)	GO:0001525~angiogenesis,GO:0006351~transcription, DNA-templated,GO:0006355~regulation of transcription, DNA-templated,GO:0006367~transcription initiation from RNA polymerase II promoter,GO:0006805~xenobiotic metabolic process,GO:0006809~nitric oxide biosynthetic process,GO:0008589~regulation of smoothened signaling pathway,GO:0010575~positive regulation of vascular endothelial growth factor produ…	GO:0005634~nucleus,GO:0005654~nucleoplasm,	GO:0000977~RNA polymerase II regulatory region sequence-specific DNA binding,GO:0001046~core promoter sequence-specific DNA binding,GO:0001222~transcription corepressor binding,GO:0001223~transcription coactivator binding,GO:0003677~DNA binding,GO:0003700~transcription factor activity, sequence-specific DNA binding,GO:0003707~steroid hormone receptor activity,GO:0004879~RNA polymerase II transcri…
SCML1	sex comb on midleg-like 1 (Drosophila)(SCML1)	GO:0006351~transcription, DNA-templated,GO:0006355~regulation of transcription, DNA-templated,GO:0009653~anatomical structure morphogenesis,	GO:0005634~nucleus,	GO:0003677~DNA binding,GO:0003700~transcription factor activity, sequence-specific DNA binding,
SEC23A	Sec23 homolog A, coat complex II component(SEC23A)	GO:0002474~antigen processing and presentation of peptide antigen via MHC class I,GO:0006886~intracellular protein transport,GO:0006888~ER to Golgi vesicle-mediated transport,GO:0016192~vesicle-mediated transport,GO:0019886~antigen processing and presentation of exogenous peptide antigen via MHC class II,GO:0048208~COPII vesicle coating,	GO:0000139~Golgi membrane,GO:0005783~endoplasmic reticulum,GO:0005789~endoplasmic reticulum membrane,GO:0005829~cytosol,GO:0012507~ER to Golgi transport vesicle membrane,GO:0030127~COPII vesicle coat,GO:0030868~smooth endoplasmic reticulum membrane,GO:0048471~perinuclear region of cytoplasm,	GO:0005515~protein binding,GO:0008270~zinc ion binding,
SERBP1	SERPINE1 mRNA binding protein 1(SERBP1)	GO:0042981~regulation of apoptotic process,GO:0043488~regulation of mRNA stability,GO:0098609~cell-cell adhesion,	GO:0005634~nucleus,GO:0005737~cytoplasm,GO:0005886~plasma membrane,GO:0005913~cell-cell adherens junction,GO:0016020~membrane,GO:0048471~perinuclear region of cytoplasm,GO:0070062~extracellular exosome,	GO:0003730~mRNA 3'-UTR binding,GO:0005515~protein binding,GO:0044822~poly(A) RNA binding,GO:0098641~cadherin binding involved in cell-cell adhesion,
SERPINB9	serpin family B member 9(SERPINB9)	GO:0002448~mast cell mediated immunity,GO:0006915~apoptotic process,GO:0006955~immune response,GO:0009617~response to bacterium,GO:0010628~positive regulation of gene expression,GO:0010951~negative regulation of endopeptidase activity,GO:0033668~negative regulation by symbiont of host apoptotic process,GO:0042270~protection from natural killer cell mediated cytotoxicity,GO:0043066~negative regula…	GO:0005615~extracellular space,GO:0005622~intracellular,GO:0005634~nucleus,GO:0005737~cytoplasm,GO:0005829~cytosol,GO:0016020~membrane,GO:0070062~extracellular exosome,	GO:0002020~protease binding,GO:0004867~serine-type endopeptidase inhibitor activity,GO:0005515~protein binding,GO:0043027~cysteine-type endopeptidase inhibitor activity involved in apoptotic process,
SESTD1	SEC14 and spectrin domain containing 1(SESTD1)		GO:0034704~calcium channel complex,	GO:0001786~phosphatidylserine binding,GO:0005515~protein binding,GO:0005545~1-phosphatidylinositol binding,GO:0005546~phosphatidylinositol-4,5-bisphosphate binding,GO:0010314~phosphatidylinositol-5-phosphate binding,GO:0031210~phosphatidylcholine binding,GO:0032266~phosphatidylinositol-3-phosphate binding,GO:0043325~phosphatidylinositol-3,4-bisphosphate binding,GO:0070273~phosphatidylinositol-4-p…
SFPQ	splicing factor proline and glutamine rich(SFPQ)	GO:0000122~negative regulation of transcription from RNA polymerase II promoter,GO:0000380~alternative mRNA splicing, via spliceosome,GO:0000724~double-strand break repair via homologous recombination,GO:0006351~transcription, DNA-templated,GO:0006397~mRNA processing,GO:0008380~RNA splicing,GO:0042752~regulation of circadian rhythm,GO:0042754~negative regulation of circadian rhythm,GO:0045876~pos…	GO:0000785~chromatin,GO:0005634~nucleus,GO:0005654~nucleoplasm,GO:0005737~cytoplasm,GO:0016363~nuclear matrix,GO:0031012~extracellular matrix,GO:0042382~paraspeckles,GO:0090575~RNA polymerase II transcription factor complex,	GO:0000166~nucleotide binding,GO:0000976~transcription regulatory region sequence-specific DNA binding,GO:0000980~RNA polymerase II distal enhancer sequence-specific DNA binding,GO:0001047~core promoter binding,GO:0003676~nucleic acid binding,GO:0003682~chromatin binding,GO:0005515~protein binding,GO:0042826~histone deacetylase binding,GO:0044212~transcription regulatory region DNA binding,GO:004…
SH3PXD2A	SH3 and PX domains 2A(SH3PXD2A)	GO:0006801~superoxide metabolic process,GO:0043085~positive regulation of catalytic activity,GO:0055114~oxidation-reduction process,GO:0071800~podosome assembly,GO:0072675~osteoclast fusion,	GO:0002102~podosome,GO:0005737~cytoplasm,GO:0030054~cell junction,GO:0042995~cell projection,	GO:0005515~protein binding,GO:0016176~superoxide-generating NADPH oxidase activator activity,GO:0035091~phosphatidylinositol binding,
SIKE1	suppressor of IKBKE 1(SIKE1)		GO:0005829~cytosol,	GO:0005515~protein binding,
SMARCC1	SWI/SNF related, matrix associated, actin dependent regulator of chromatin subfamily c member 1(SMARCC1)	GO:0006337~nucleosome disassembly,GO:0006338~chromatin remodeling,GO:0006351~transcription, DNA-templated,GO:0006357~regulation of transcription from RNA polymerase II promoter,GO:0007399~nervous system development,GO:0008286~insulin receptor signaling pathway,GO:0009887~organ morphogenesis,GO:0016569~covalent chromatin modification,GO:0030850~prostate gland development,GO:0032435~negative regula…	GO:0000790~nuclear chromatin,GO:0001741~XY body,GO:0005654~nucleoplasm,GO:0016514~SWI/SNF complex,GO:0043234~protein complex,GO:0071564~npBAF complex,GO:0071565~nBAF complex,	GO:0000978~RNA polymerase II core promoter proximal region sequence-specific DNA binding,GO:0000980~RNA polymerase II distal enhancer sequence-specific DNA binding,GO:0003677~DNA binding,GO:0003682~chromatin binding,GO:0003713~transcription coactivator activity,GO:0005515~protein binding,GO:0031492~nucleosomal DNA binding,GO:0047485~protein N-terminus binding,
SMS	spermine synthase(SMS)	GO:0006555~methionine metabolic process,GO:0006595~polyamine metabolic process,GO:0006597~spermine biosynthetic process,	GO:0005829~cytosol,GO:0070062~extracellular exosome,	GO:0016768~spermine synthase activity,
SNIP1	Smad nuclear interacting protein 1(SNIP1)	GO:0006355~regulation of transcription, DNA-templated,GO:0007249~I-kappaB kinase/NF-kappaB signaling,GO:0035196~production of miRNAs involved in gene silencing by miRNA,GO:1903955~positive regulation of protein targeting to mitochondrion,	GO:0005634~nucleus,GO:0005654~nucleoplasm,GO:0005737~cytoplasm,	GO:0003729~mRNA binding,GO:0005515~protein binding,GO:0044822~poly(A) RNA binding,
SPARC	secreted protein acidic and cysteine rich(SPARC)	GO:0001503~ossification,GO:0001937~negative regulation of endothelial cell proliferation,GO:0002576~platelet degranulation,GO:0006898~receptor-mediated endocytosis,GO:0007165~signal transduction,GO:0007507~heart development,GO:0009629~response to gravity,GO:0010288~response to lead ion,GO:0010595~positive regulation of endothelial cell migration,GO:0016525~negative regulation of angiogenesis,GO:0…	GO:0005576~extracellular region,GO:0005578~proteinaceous extracellular matrix,GO:0005604~basement membrane,GO:0005615~extracellular space,GO:0005737~cytoplasm,GO:0005739~mitochondrion,GO:0005886~plasma membrane,GO:0009986~cell surface,GO:0016363~nuclear matrix,GO:0031091~platelet alpha granule,GO:0031092~platelet alpha granule membrane,GO:0031093~platelet alpha granule lumen,GO:0071682~endocytic …	GO:0005509~calcium ion binding,GO:0005515~protein binding,GO:0005518~collagen binding,GO:0050840~extracellular matrix binding,
STMN2	stathmin 2(STMN2)	GO:0007026~negative regulation of microtubule depolymerization,GO:0010976~positive regulation of neuron projection development,GO:0010977~negative regulation of neuron projection development,GO:0031110~regulation of microtubule polymerization or depolymerization,GO:0031115~negative regulation of microtubule polymerization,GO:0031117~positive regulation of microtubule depolymerization,GO:1990090~c…	GO:0005737~cytoplasm,GO:0005768~endosome,GO:0005794~Golgi apparatus,GO:0016020~membrane,GO:0030027~lamellipodium,GO:0030424~axon,GO:0030426~growth cone,GO:0031982~vesicle,GO:0043005~neuron projection,GO:0043025~neuronal cell body,GO:0048471~perinuclear region of cytoplasm,	GO:0005515~protein binding,GO:0015631~tubulin binding,GO:0048306~calcium-dependent protein binding,
TAF11	TATA-box binding protein associated factor 11(TAF11)	GO:0006355~regulation of transcription, DNA-templated,GO:0006366~transcription from RNA polymerase II promoter,GO:0006367~transcription initiation from RNA polymerase II promoter,GO:0006368~transcription elongation from RNA polymerase II promoter,GO:0042795~snRNA transcription from RNA polymerase II promoter,GO:0043923~positive regulation by host of viral transcription,GO:0051123~RNA polymerase I…	GO:0005654~nucleoplasm,GO:0005669~transcription factor TFIID complex,GO:0005794~Golgi apparatus,	GO:0003677~DNA binding,GO:0003713~transcription coactivator activity,GO:0005515~protein binding,GO:0042809~vitamin D receptor binding,GO:0046966~thyroid hormone receptor binding,GO:0046982~protein heterodimerization activity,GO:0047485~protein N-terminus binding,
TAF5	TATA-box binding protein associated factor 5(TAF5)	GO:0006325~chromatin organization,GO:0006352~DNA-templated transcription, initiation,GO:0006355~regulation of transcription, DNA-templated,GO:0006366~transcription from RNA polymerase II promoter,GO:0006367~transcription initiation from RNA polymerase II promoter,GO:0006368~transcription elongation from RNA polymerase II promoter,GO:0016032~viral process,GO:0016573~histone acetylation,GO:0042795~…	GO:0000790~nuclear chromatin,GO:0005634~nucleus,GO:0005654~nucleoplasm,GO:0005669~transcription factor TFIID complex,GO:0005730~nucleolus,GO:0015629~actin cytoskeleton,GO:0033276~transcription factor TFTC complex,GO:0043231~intracellular membrane-bounded organelle,	GO:0003700~transcription factor activity, sequence-specific DNA binding,GO:0004402~histone acetyltransferase activity,GO:0005515~protein binding,GO:0044212~transcription regulatory region DNA binding,GO:0046983~protein dimerization activity,
TET1	tet methylcytosine dioxygenase 1(TET1)	GO:0001826~inner cell mass cell differentiation,GO:0006211~5-methylcytosine catabolic process,GO:0006351~transcription, DNA-templated,GO:0006493~protein O-linked glycosylation,GO:0008284~positive regulation of cell proliferation,GO:0016569~covalent chromatin modification,GO:0019511~peptidyl-proline hydroxylation,GO:0019827~stem cell population maintenance,GO:0031062~positive regulation of histone…	GO:0005634~nucleus,	GO:0000907~sulfonate dioxygenase activity,GO:0005506~iron ion binding,GO:0008270~zinc ion binding,GO:0018602~2,4-dichlorophenoxyacetate alpha-ketoglutarate dioxygenase activity,GO:0019798~procollagen-proline dioxygenase activity,GO:0034792~hypophosphite dioxygenase activity,GO:0043566~structure-specific DNA binding,GO:0043734~DNA-N1-methyladenine dioxygenase activity,GO:0052634~C-19 gibberellin 2…
TMEM178B	transmembrane protein 178B(TMEM178B)		GO:0016021~integral component of membrane,
TMOD3	tropomodulin 3(TMOD3)	GO:0006936~muscle contraction,GO:0007015~actin filament organization,GO:0030036~actin cytoskeleton organization,GO:0030239~myofibril assembly,GO:0048821~erythrocyte development,GO:0051694~pointed-end actin filament capping,GO:0098609~cell-cell adhesion,GO:1901992~positive regulation of mitotic cell cycle phase transition,	GO:0005865~striated muscle thin filament,GO:0005911~cell-cell junction,GO:0005913~cell-cell adherens junction,	GO:0003779~actin binding,GO:0005523~tropomyosin binding,GO:0098641~cadherin binding involved in cell-cell adhesion,
TNRC18	trinucleotide repeat containing 18(TNRC18)	GO:0006342~chromatin silencing,GO:0031507~heterochromatin assembly,	GO:0000785~chromatin,GO:0005634~nucleus,GO:0005654~nucleoplasm,GO:0005677~chromatin silencing complex,GO:0005737~cytoplasm,GO:0005739~mitochondrion,GO:0031965~nuclear membrane,	GO:0000976~transcription regulatory region sequence-specific DNA binding,GO:0003682~chromatin binding,
UBTD2	ubiquitin domain containing 2(UBTD2)		GO:0005737~cytoplasm,	GO:0043130~ubiquitin binding,
ULBP2	UL16 binding protein 2(ULBP2)	GO:0019882~antigen processing and presentation,GO:0030101~natural killer cell activation,GO:0042267~natural killer cell mediated cytotoxicity,	GO:0005615~extracellular space,GO:0009986~cell surface,GO:0046658~anchored component of plasma membrane,	GO:0003823~antigen binding,GO:0046703~natural killer cell lectin-like receptor binding,
VPS37C	VPS37C, ESCRT-I subunit(VPS37C)	GO:0006914~autophagy,GO:0015031~protein transport,GO:0016197~endosomal transport,GO:0019058~viral life cycle,GO:0036258~multivesicular body assembly,GO:0039702~viral budding via host ESCRT complex,GO:0075733~intracellular transport of virus,	GO:0000813~ESCRT I complex,GO:0010008~endosome membrane,GO:0031902~late endosome membrane,GO:0070062~extracellular exosome,	GO:0005515~protein binding,GO:0048306~calcium-dependent protein binding,
WBP1L	WW domain binding protein 1-like(WBP1L)		GO:0016021~integral component of membrane,	GO:0005515~protein binding,
WDFY1	WD repeat and FYVE domain containing 1(WDFY1)	GO:0034141~positive regulation of toll-like receptor 3 signaling pathway,GO:0034145~positive regulation of toll-like receptor 4 signaling pathway,	GO:0005634~nucleus,GO:0005769~early endosome,GO:0005829~cytosol,	GO:0005515~protein binding,GO:0005545~1-phosphatidylinositol binding,GO:0008270~zinc ion binding,GO:0046872~metal ion binding,
WDR41	WD repeat domain 41(WDR41)		GO:0005765~lysosomal membrane,
YPEL2	yippee like 2(YPEL2)		GO:0005730~nucleolus,	GO:0046872~metal ion binding,
ZBTB34	zinc finger and BTB domain containing 34(ZBTB34)	GO:0006351~transcription, DNA-templated,GO:0006355~regulation of transcription, DNA-templated,	GO:0005654~nucleoplasm,	GO:0003676~nucleic acid binding,GO:0003677~DNA binding,GO:0046872~metal ion binding,
ZBTB5	zinc finger and BTB domain containing 5(ZBTB5)	GO:0006351~transcription, DNA-templated,GO:0006355~regulation of transcription, DNA-templated,	GO:0005634~nucleus,	GO:0003676~nucleic acid binding,GO:0003677~DNA binding,GO:0005515~protein binding,GO:0046872~metal ion binding,
ZDHHC5	zinc finger DHHC-type containing 5(ZDHHC5)	GO:0018345~protein palmitoylation,	GO:0005737~cytoplasm,GO:0005886~plasma membrane,GO:0016020~membrane,GO:0016021~integral component of membrane,GO:0030425~dendrite,	GO:0008270~zinc ion binding,GO:0016409~palmitoyltransferase activity,GO:0019706~protein-cysteine S-palmitoyltransferase activity,
ZFP91	ZFP91 zinc finger protein(ZFP91)	GO:0007250~activation of NF-kappaB-inducing kinase activity,GO:0070534~protein K63-linked ubiquitination,	GO:0005634~nucleus,	GO:0003676~nucleic acid binding,GO:0004842~ubiquitin-protein transferase activity,GO:0016874~ligase activity,GO:0046872~metal ion binding,
ZKSCAN4	zinc finger with KRAB and SCAN domains 4(ZKSCAN4)	GO:0006351~transcription, DNA-templated,GO:0006355~regulation of transcription, DNA-templated,GO:0007040~lysosome organization,GO:0010507~negative regulation of autophagy,	GO:0005622~intracellular,GO:0005634~nucleus,	GO:0003676~nucleic acid binding,GO:0003700~transcription factor activity, sequence-specific DNA binding,GO:0005515~protein binding,GO:0043565~sequence-specific DNA binding,GO:0046872~metal ion binding,
ZMIZ1	zinc finger MIZ-type containing 1(ZMIZ1)	GO:0001570~vasculogenesis,GO:0001701~in utero embryonic development,GO:0003007~heart morphogenesis,GO:0006351~transcription, DNA-templated,GO:0007296~vitellogenesis,GO:0007569~cell aging,GO:0045944~positive regulation of transcription from RNA polymerase II promoter,GO:0048146~positive regulation of fibroblast proliferation,GO:0048589~developmental growth,GO:0048844~artery morphogenesis,	GO:0005654~nucleoplasm,GO:0005737~cytoplasm,GO:0016607~nuclear speck,GO:0043231~intracellular membrane-bounded organelle,	GO:0008270~zinc ion binding,
ZNF518B	zinc finger protein 518B(ZNF518B)	GO:0006351~transcription, DNA-templated,GO:0006357~regulation of transcription from RNA polymerase II promoter,	GO:0005634~nucleus,	GO:0000981~RNA polymerase II transcription factor activity, sequence-specific DNA binding,GO:0003677~DNA binding,GO:0046872~metal ion binding,
