# Supplementary material for: miRNA expression patterns in blood leukocytes and milk somatic cells of goats infected with small ruminant lentivirus (SRLV)
Source: Sci Rep. 2022 Aug 2;12:13239. doi: 10.1038/s41598-022-17276-y (PMC9344810; doi:10.1038/s41598-022-17276-y)
Supplement: Supplementary file 15 — Supplementary Table S10. [file 41598_2022_17276_MOESM15_ESM.xlsx]

## Sheet: hsa-mir-30e-5p_GENE_FUNCTION
Table S10. Gene Ontology (GO) analysis of target genes for hsa-mir-30e-5p (based on the DAVID - The Database for Annotation, Visualization and Integrated Discovery, v 6.0)
ID	Gene Name	GENE ONTOLOGY [GO ID and GO Term]
		Biological Process	Cellular Component	Molecular Function
ABCA12	ATP binding cassette subfamily A member 12(ABCA12)	GO:0006869~lipid transport,GO:0010875~positive regulation of cholesterol efflux,GO:0019725~cellular homeostasis,GO:0031424~keratinization,GO:0032940~secretion by cell,GO:0033700~phospholipid efflux,GO:0035627~ceramide transport,GO:0043129~surfactant homeostasis,GO:0045055~regulated exocytosis,GO:0048286~lung alveolus development,GO:0055085~transmembrane transport,GO:0055088~lipid homeostasis,GO:0…	GO:0005737~cytoplasm,GO:0005743~mitochondrial inner membrane,GO:0005829~cytosol,GO:0005886~plasma membrane,GO:0016021~integral component of membrane,GO:0097209~epidermal lamellar body,	GO:0005102~receptor binding,GO:0005215~transporter activity,GO:0005319~lipid transporter activity,GO:0005515~protein binding,GO:0005524~ATP binding,GO:0016887~ATPase activity,GO:0034040~lipid-transporting ATPase activity,GO:0034191~apolipoprotein A-I receptor binding,GO:0042626~ATPase activity, coupled to transmembrane movement of substances,
ACAP2	ArfGAP with coiled-coil, ankyrin repeat and PH domains 2(ACAP2)	GO:0036010~protein localization to endosome,GO:0043547~positive regulation of GTPase activity,GO:1990090~cellular response to nerve growth factor stimulus,	GO:0010008~endosome membrane,GO:0016020~membrane,	GO:0005096~GTPase activator activity,GO:0017137~Rab GTPase binding,GO:0046872~metal ion binding,
ACTR1A	ARP1 actin-related protein 1 homolog A, centractin alpha(ACTR1A)	GO:0000086~G2/M transition of mitotic cell cycle,GO:0016192~vesicle-mediated transport,GO:0019886~antigen processing and presentation of exogenous peptide antigen via MHC class II,	GO:0005737~cytoplasm,GO:0005813~centrosome,GO:0005829~cytosol,GO:0005869~dynactin complex,GO:0005875~microtubule associated complex,GO:0015630~microtubule cytoskeleton,GO:0043209~myelin sheath,GO:0070062~extracellular exosome,GO:1990752~microtubule end,	GO:0005524~ATP binding,
ADRA2A	adrenoceptor alpha 2A(ADRA2A)	GO:0001819~positive regulation of cytokine production,GO:0006928~movement of cell or subcellular component,GO:0006940~regulation of smooth muscle contraction,GO:0007165~signal transduction,GO:0007186~G-protein coupled receptor signaling pathway,GO:0007194~negative regulation of adenylate cyclase activity,GO:0007265~Ras protein signal transduction,GO:0007266~Rho protein signal transduction,GO:0008…	GO:0005737~cytoplasm,GO:0005886~plasma membrane,GO:0005887~integral component of plasma membrane,GO:0016323~basolateral plasma membrane,GO:0043235~receptor complex,	GO:0004938~alpha2-adrenergic receptor activity,GO:0005515~protein binding,GO:0019901~protein kinase binding,GO:0031692~alpha-1B adrenergic receptor binding,GO:0031696~alpha-2C adrenergic receptor binding,GO:0031996~thioesterase binding,GO:0032795~heterotrimeric G-protein binding,GO:0042803~protein homodimerization activity,GO:0046982~protein heterodimerization activity,GO:0051379~epinephrine bind…
AFF4	AF4/FMR2 family member 4(AFF4)	GO:0006355~regulation of transcription, DNA-templated,GO:0006366~transcription from RNA polymerase II promoter,GO:0007286~spermatid development,	GO:0008023~transcription elongation factor complex,GO:0035327~transcriptionally active chromatin,	GO:0003700~transcription factor activity, sequence-specific DNA binding,GO:0005515~protein binding,
AGO1	argonaute 1, RISC catalytic component(AGO1)	GO:0000956~nuclear-transcribed mRNA catabolic process,GO:0006351~transcription, DNA-templated,GO:0007223~Wnt signaling pathway, calcium modulating pathway,GO:0010501~RNA secondary structure unwinding,GO:0010586~miRNA metabolic process,GO:0031047~gene silencing by RNA,GO:0031054~pre-miRNA processing,GO:0035194~posttranscriptional gene silencing by RNA,GO:0035196~production of miRNAs involved in ge…	GO:0000932~cytoplasmic mRNA processing body,GO:0005634~nucleus,GO:0005654~nucleoplasm,GO:0005737~cytoplasm,GO:0005829~cytosol,GO:0005844~polysome,GO:0016442~RISC complex,GO:0030529~intracellular ribonucleoprotein complex,GO:0035068~micro-ribonucleoprotein complex,GO:0070578~RISC-loading complex,	GO:0000978~RNA polymerase II core promoter proximal region sequence-specific DNA binding,GO:0000993~RNA polymerase II core binding,GO:0001047~core promoter binding,GO:0003676~nucleic acid binding,GO:0003723~RNA binding,GO:0003725~double-stranded RNA binding,GO:0003727~single-stranded RNA binding,GO:0003743~translation initiation factor activity,GO:0004521~endoribonuclease activity,GO:0005515~prot…
AKAP10	A-kinase anchoring protein 10(AKAP10)	GO:0007165~signal transduction,GO:0007596~blood coagulation,GO:0008104~protein localization,	GO:0005737~cytoplasm,GO:0005739~mitochondrion,GO:0005829~cytosol,GO:0005886~plasma membrane,	GO:0016301~kinase activity,
AMOTL1	angiomotin like 1(AMOTL1)	GO:0003365~establishment of cell polarity involved in ameboidal cell migration,GO:0016055~Wnt signaling pathway,GO:0035329~hippo signaling,GO:0043536~positive regulation of blood vessel endothelial cell migration,	GO:0005737~cytoplasm,GO:0005829~cytosol,GO:0005923~bicellular tight junction,GO:0008180~COP9 signalosome,GO:0016324~apical plasma membrane,GO:0030027~lamellipodium,GO:0030054~cell junction,GO:0031410~cytoplasmic vesicle,	GO:0005515~protein binding,GO:0042802~identical protein binding,
ANKRA2	ankyrin repeat family A member 2(ANKRA2)	GO:0006357~regulation of transcription from RNA polymerase II promoter,GO:0043254~regulation of protein complex assembly,	GO:0005634~nucleus,GO:0005737~cytoplasm,GO:0005829~cytosol,GO:0005856~cytoskeleton,GO:0016020~membrane,GO:1990393~3M complex,	GO:0003712~transcription cofactor activity,GO:0005515~protein binding,GO:0030169~low-density lipoprotein particle binding,GO:0031625~ubiquitin protein ligase binding,GO:0042826~histone deacetylase binding,GO:0050750~low-density lipoprotein particle receptor binding,
ARID5B	AT-rich interaction domain 5B(ARID5B)	GO:0000122~negative regulation of transcription from RNA polymerase II promoter,GO:0001822~kidney development,GO:0001889~liver development,GO:0006351~transcription, DNA-templated,GO:0008584~male gonad development,GO:0008585~female gonad development,GO:0009791~post-embryonic development,GO:0010761~fibroblast migration,GO:0016577~histone demethylation,GO:0030325~adrenal gland development,GO:0035264…	GO:0005634~nucleus,GO:0005654~nucleoplasm,	GO:0000977~RNA polymerase II regulatory region sequence-specific DNA binding,GO:0001227~transcriptional repressor activity, RNA polymerase II transcription regulatory region sequence-specific binding,GO:0003677~DNA binding,GO:0003713~transcription coactivator activity,GO:0005515~protein binding,GO:0032452~histone demethylase activity,GO:0044212~transcription regulatory region DNA binding,
ATG2B	autophagy related 2B(ATG2B)	GO:0000045~autophagosome assembly,GO:0000422~mitophagy,GO:0044804~nucleophagy,	GO:0000407~pre-autophagosomal structure,GO:0005811~lipid particle,GO:0019898~extrinsic component of membrane,GO:0034045~pre-autophagosomal structure membrane,
ATL3	atlastin GTPase 3(ATL3)	GO:0006888~ER to Golgi vesicle-mediated transport,GO:0007029~endoplasmic reticulum organization,GO:0007030~Golgi organization,GO:0051260~protein homooligomerization,	GO:0005783~endoplasmic reticulum,GO:0005789~endoplasmic reticulum membrane,GO:0016020~membrane,GO:0016021~integral component of membrane,GO:0071782~endoplasmic reticulum tubular network,	GO:0003924~GTPase activity,GO:0005515~protein binding,GO:0005525~GTP binding,GO:0042802~identical protein binding,
ATP11B	ATPase phospholipid transporting 11B (putative)(ATP11B)	GO:0006811~ion transport,GO:0015917~aminophospholipid transport,GO:0034220~ion transmembrane transport,GO:0045332~phospholipid translocation,	GO:0005637~nuclear inner membrane,GO:0005769~early endosome,GO:0005783~endoplasmic reticulum,GO:0005794~Golgi apparatus,GO:0005886~plasma membrane,GO:0016020~membrane,GO:0016021~integral component of membrane,GO:0055037~recycling endosome,GO:0055038~recycling endosome membrane,	GO:0000287~magnesium ion binding,GO:0004012~phospholipid-translocating ATPase activity,GO:0005515~protein binding,GO:0005524~ATP binding,GO:0015075~ion transmembrane transporter activity,
ATXN1	ataxin 1(ATXN1)	GO:0006351~transcription, DNA-templated,GO:0006396~RNA processing,GO:0045892~negative regulation of transcription, DNA-templated,GO:0051168~nuclear export,	GO:0005634~nucleus,GO:0005654~nucleoplasm,GO:0005737~cytoplasm,GO:0016363~nuclear matrix,GO:0042272~nuclear RNA export factor complex,GO:0042405~nuclear inclusion body,GO:0043231~intracellular membrane-bounded organelle,	GO:0003677~DNA binding,GO:0003723~RNA binding,GO:0005515~protein binding,GO:0008022~protein C-terminus binding,GO:0008266~poly(U) RNA binding,GO:0034046~poly(G) binding,GO:0042802~identical protein binding,GO:0043621~protein self-association,
AVEN	apoptosis and caspase activation inhibitor(AVEN)	GO:0006915~apoptotic process,GO:0043066~negative regulation of apoptotic process,	GO:0005622~intracellular,GO:0012505~endomembrane system,GO:0016020~membrane,	GO:0005515~protein binding,
AVL9	AVL9 cell migration associated(AVL9)	GO:0016477~cell migration,	GO:0016021~integral component of membrane,GO:0055037~recycling endosome,
AZIN1	antizyme inhibitor 1(AZIN1)	GO:0006521~regulation of cellular amino acid metabolic process,GO:0006596~polyamine biosynthetic process,GO:0033387~putrescine biosynthetic process from ornithine,GO:0042177~negative regulation of protein catabolic process,GO:0043085~positive regulation of catalytic activity,GO:1902269~positive regulation of polyamine transmembrane transport,	GO:0005634~nucleus,GO:0005737~cytoplasm,GO:0005829~cytosol,	GO:0003824~catalytic activity,GO:0005515~protein binding,GO:0042978~ornithine decarboxylase activator activity,
B4GALT4	beta-1,4-galactosyltransferase 4(B4GALT4)	GO:0005975~carbohydrate metabolic process,GO:0006486~protein glycosylation,GO:0006643~membrane lipid metabolic process,GO:0018146~keratan sulfate biosynthetic process,	GO:0000139~Golgi membrane,GO:0016021~integral component of membrane,GO:0032580~Golgi cisterna membrane,	GO:0003831~beta-N-acetylglucosaminylglycopeptide beta-1,4-galactosyltransferase activity,GO:0003945~N-acetyllactosamine synthase activity,GO:0008378~galactosyltransferase activity,GO:0016757~transferase activity, transferring glycosyl groups,GO:0046872~metal ion binding,
BCL11B	B-cell CLL/lymphoma 11B(BCL11B)	GO:0003334~keratinocyte development,GO:0003382~epithelial cell morphogenesis,GO:0006366~transcription from RNA polymerase II promoter,GO:0007165~signal transduction,GO:0008285~negative regulation of cell proliferation,GO:0010837~regulation of keratinocyte proliferation,GO:0019216~regulation of lipid metabolic process,GO:0021773~striatal medium spiny neuron differentiation,GO:0021902~commitment of…	GO:0005634~nucleus,GO:0043005~neuron projection,	GO:0000978~RNA polymerase II core promoter proximal region sequence-specific DNA binding,GO:0001077~transcriptional activator activity, RNA polymerase II core promoter proximal region sequence-specific binding,GO:0003676~nucleic acid binding,GO:0005515~protein binding,GO:0043565~sequence-specific DNA binding,GO:0044212~transcription regulatory region DNA binding,GO:0046872~metal ion binding,
BCL9	B-cell CLL/lymphoma 9(BCL9)	GO:0014908~myotube differentiation involved in skeletal muscle regeneration,GO:0017015~regulation of transforming growth factor beta receptor signaling pathway,GO:0035019~somatic stem cell population maintenance,GO:0035914~skeletal muscle cell differentiation,GO:0045944~positive regulation of transcription from RNA polymerase II promoter,GO:0060070~canonical Wnt signaling pathway,GO:1904837~beta-…	GO:0005634~nucleus,GO:0005654~nucleoplasm,GO:0005794~Golgi apparatus,GO:0005801~cis-Golgi network,	GO:0005515~protein binding,GO:0008013~beta-catenin binding,
BECN1	beclin 1(BECN1)	GO:0000045~autophagosome assembly,GO:0000910~cytokinesis,GO:0001666~response to hypoxia,GO:0006897~endocytosis,GO:0006914~autophagy,GO:0006915~apoptotic process,GO:0006968~cellular defense response,GO:0006995~cellular response to nitrogen starvation,GO:0007040~lysosome organization,GO:0007080~mitotic metaphase plate congression,GO:0008285~negative regulation of cell proliferation,GO:0010508~posit…	GO:0000407~pre-autophagosomal structure,GO:0005634~nucleus,GO:0005739~mitochondrion,GO:0005768~endosome,GO:0005776~autophagosome,GO:0005783~endoplasmic reticulum,GO:0005789~endoplasmic reticulum membrane,GO:0005802~trans-Golgi network,GO:0005829~cytosol,GO:0010008~endosome membrane,GO:0016023~cytoplasmic, membrane-bounded vesicle,GO:0019898~extrinsic component of membrane,GO:0030425~dendrite,GO:0…	GO:0005515~protein binding,GO:0031625~ubiquitin protein ligase binding,GO:0043548~phosphatidylinositol 3-kinase binding,
BIRC6	baculoviral IAP repeat containing 6(BIRC6)	GO:0006468~protein phosphorylation,GO:0006915~apoptotic process,GO:0007067~mitotic nuclear division,GO:0008284~positive regulation of cell proliferation,GO:0010951~negative regulation of endopeptidase activity,GO:0016567~protein ubiquitination,GO:0032465~regulation of cytokinesis,GO:0042127~regulation of cell proliferation,GO:0043066~negative regulation of apoptotic process,GO:0051301~cell divisi…	GO:0000922~spindle pole,GO:0005768~endosome,GO:0005802~trans-Golgi network,GO:0005815~microtubule organizing center,GO:0016020~membrane,GO:0030496~midbody,	GO:0004842~ubiquitin-protein transferase activity,GO:0004869~cysteine-type endopeptidase inhibitor activity,GO:0005515~protein binding,GO:0016874~ligase activity,GO:0061631~ubiquitin conjugating enzyme activity,
BMI1	BMI1 proto-oncogene, polycomb ring finger(BMI1)	GO:0000122~negative regulation of transcription from RNA polymerase II promoter,GO:0006351~transcription, DNA-templated,GO:0007379~segment specification,GO:0010468~regulation of gene expression,GO:0016569~covalent chromatin modification,GO:0016925~protein sumoylation,GO:0030097~hemopoiesis,GO:0045814~negative regulation of gene expression, epigenetic,GO:0048146~positive regulation of fibroblast p…	GO:0000151~ubiquitin ligase complex,GO:0005634~nucleus,GO:0005654~nucleoplasm,GO:0005737~cytoplasm,GO:0031519~PcG protein complex,GO:0035102~PRC1 complex,	GO:0005515~protein binding,GO:0008270~zinc ion binding,GO:0071535~RING-like zinc finger domain binding,GO:1990841~promoter-specific chromatin binding,
BNIP3L	BCL2 interacting protein 3 like(BNIP3L)	GO:0016239~positive regulation of macroautophagy,GO:0035694~mitochondrial protein catabolic process,GO:0042981~regulation of apoptotic process,GO:0043065~positive regulation of apoptotic process,GO:0043066~negative regulation of apoptotic process,GO:0051607~defense response to virus,GO:0060548~negative regulation of cell death,GO:0071456~cellular response to hypoxia,GO:0097345~mitochondrial outer…	GO:0005635~nuclear envelope,GO:0005739~mitochondrion,GO:0005740~mitochondrial envelope,GO:0005741~mitochondrial outer membrane,GO:0005783~endoplasmic reticulum,GO:0005829~cytosol,GO:0016021~integral component of membrane,GO:0031224~intrinsic component of membrane,	GO:0005515~protein binding,GO:0005521~lamin binding,GO:0042802~identical protein binding,GO:0042803~protein homodimerization activity,GO:0046982~protein heterodimerization activity,
BRWD1	bromodomain and WD repeat domain containing 1(BRWD1)	GO:0006351~transcription, DNA-templated,GO:0006357~regulation of transcription from RNA polymerase II promoter,GO:0007010~cytoskeleton organization,GO:0008360~regulation of cell shape,	GO:0005634~nucleus,GO:0005730~nucleolus,GO:0005737~cytoplasm,
BRWD3	bromodomain and WD repeat domain containing 3(BRWD3)	GO:0006357~regulation of transcription from RNA polymerase II promoter,GO:0007010~cytoskeleton organization,GO:0008360~regulation of cell shape,	GO:0005634~nucleus,
C16orf87	chromosome 16 open reading frame 87(C16orf87)			GO:0005515~protein binding,
C1orf174	chromosome 1 open reading frame 174(C1orf174)		GO:0005634~nucleus,	GO:0005515~protein binding,
C4orf3	chromosome 4 open reading frame 3(C4orf3)		GO:0016021~integral component of membrane,
CAMK2D	calcium/calmodulin dependent protein kinase II delta(CAMK2D)	GO:0000082~G1/S transition of mitotic cell cycle,GO:0000165~MAPK cascade,GO:0001558~regulation of cell growth,GO:0001666~response to hypoxia,GO:0002026~regulation of the force of heart contraction,GO:0002028~regulation of sodium ion transport,GO:0003254~regulation of membrane depolarization,GO:0006357~regulation of transcription from RNA polymerase II promoter,GO:0006468~protein phosphorylation,G…	GO:0005634~nucleus,GO:0005654~nucleoplasm,GO:0005737~cytoplasm,GO:0005829~cytosol,GO:0005886~plasma membrane,GO:0014704~intercalated disc,GO:0016020~membrane,GO:0016529~sarcoplasmic reticulum,GO:0030315~T-tubule,GO:0030666~endocytic vesicle membrane,GO:0031594~neuromuscular junction,GO:0033017~sarcoplasmic reticulum membrane,GO:0034704~calcium channel complex,GO:0043025~neuronal cell body,GO:0043…	GO:0004674~protein serine/threonine kinase activity,GO:0004683~calmodulin-dependent protein kinase activity,GO:0005088~Ras guanyl-nucleotide exchange factor activity,GO:0005515~protein binding,GO:0005516~calmodulin binding,GO:0005524~ATP binding,GO:0019871~sodium channel inhibitor activity,GO:0031432~titin binding,GO:0042803~protein homodimerization activity,GO:0044325~ion channel binding,GO:0050…
CAMK2N1	calcium/calmodulin dependent protein kinase II inhibitor 1(CAMK2N1)	GO:0006469~negative regulation of protein kinase activity,	GO:0014069~postsynaptic density,GO:0030054~cell junction,GO:0030425~dendrite,GO:0043025~neuronal cell body,GO:0045211~postsynaptic membrane,	GO:0004860~protein kinase inhibitor activity,GO:0008427~calcium-dependent protein kinase inhibitor activity,GO:0019901~protein kinase binding,
CAPZA1	capping actin protein of muscle Z-line alpha subunit 1(CAPZA1)	GO:0006461~protein complex assembly,GO:0006928~movement of cell or subcellular component,GO:0007596~blood coagulation,GO:0045087~innate immune response,GO:0051016~barbed-end actin filament capping,GO:0098609~cell-cell adhesion,	GO:0005576~extracellular region,GO:0005829~cytosol,GO:0005856~cytoskeleton,GO:0005913~cell-cell adherens junction,GO:0008290~F-actin capping protein complex,GO:0015629~actin cytoskeleton,GO:0070062~extracellular exosome,GO:0071203~WASH complex,	GO:0003779~actin binding,GO:0005515~protein binding,GO:0098641~cadherin binding involved in cell-cell adhesion,
CBFB	core-binding factor beta subunit(CBFB)	GO:0000209~protein polyubiquitination,GO:0001649~osteoblast differentiation,GO:0006357~regulation of transcription from RNA polymerase II promoter,GO:0006366~transcription from RNA polymerase II promoter,GO:0030098~lymphocyte differentiation,GO:0030099~myeloid cell differentiation,GO:0045944~positive regulation of transcription from RNA polymerase II promoter,GO:0048469~cell maturation,GO:0060216…	GO:0005634~nucleus,GO:0016020~membrane,GO:0016513~core-binding factor complex,	GO:0003677~DNA binding,GO:0003700~transcription factor activity, sequence-specific DNA binding,GO:0003712~transcription cofactor activity,GO:0003713~transcription coactivator activity,GO:0005515~protein binding,
CBX2	chromobox 2(CBX2)	GO:0000122~negative regulation of transcription from RNA polymerase II promoter,GO:0006351~transcription, DNA-templated,GO:0016569~covalent chromatin modification,GO:0016925~protein sumoylation,GO:0030154~cell differentiation,GO:0045137~development of primary sexual characteristics,	GO:0000791~euchromatin,GO:0000792~heterochromatin,GO:0005634~nucleus,GO:0005654~nucleoplasm,GO:0031519~PcG protein complex,GO:0035102~PRC1 complex,	GO:0003677~DNA binding,GO:0003682~chromatin binding,GO:0005515~protein binding,GO:0035064~methylated histone binding,
CBX8	chromobox 8(CBX8)	GO:0000122~negative regulation of transcription from RNA polymerase II promoter,GO:0006351~transcription, DNA-templated,GO:0008284~positive regulation of cell proliferation,GO:0016574~histone ubiquitination,GO:0016925~protein sumoylation,GO:0032967~positive regulation of collagen biosynthetic process,GO:0045739~positive regulation of DNA repair,GO:0050790~regulation of catalytic activity,GO:00703…	GO:0000790~nuclear chromatin,GO:0000792~heterochromatin,GO:0005634~nucleus,GO:0005654~nucleoplasm,GO:0031519~PcG protein complex,GO:0035102~PRC1 complex,	GO:0003727~single-stranded RNA binding,GO:0005515~protein binding,GO:0035064~methylated histone binding,GO:0097027~ubiquitin-protein transferase activator activity,
CCDC117	coiled-coil domain containing 117(CCDC117)			GO:0005515~protein binding,
CCDC71L	coiled-coil domain containing 71-like(CCDC71L)
CCDC97	coiled-coil domain containing 97(CCDC97)		GO:0005686~U2 snRNP,
CCNE2	cyclin E2(CCNE2)	GO:0000075~cell cycle checkpoint,GO:0000079~regulation of cyclin-dependent protein serine/threonine kinase activity,GO:0000082~G1/S transition of mitotic cell cycle,GO:0006270~DNA replication initiation,GO:0051301~cell division,GO:0051726~regulation of cell cycle,	GO:0005634~nucleus,GO:0005654~nucleoplasm,GO:0005829~cytosol,GO:0097135~cyclin E2-CDK2 complex,	GO:0005515~protein binding,GO:0016538~cyclin-dependent protein serine/threonine kinase regulator activity,GO:0019901~protein kinase binding,
CCNT2	cyclin T2(CCNT2)	GO:0000079~regulation of cyclin-dependent protein serine/threonine kinase activity,GO:0006351~transcription, DNA-templated,GO:0006366~transcription from RNA polymerase II promoter,GO:0006368~transcription elongation from RNA polymerase II promoter,GO:0006468~protein phosphorylation,GO:0007049~cell cycle,GO:0007519~skeletal muscle tissue development,GO:0019085~early viral transcription,GO:0019086~…	GO:0005634~nucleus,GO:0005654~nucleoplasm,GO:0008024~cyclin/CDK positive transcription elongation factor complex,GO:0048471~perinuclear region of cytoplasm,	GO:0001223~transcription coactivator binding,GO:0003682~chromatin binding,GO:0004674~protein serine/threonine kinase activity,GO:0005515~protein binding,GO:0016538~cyclin-dependent protein serine/threonine kinase regulator activity,GO:0019901~protein kinase binding,GO:0070063~RNA polymerase binding,GO:0097322~7SK snRNA binding,
CD2AP	CD2 associated protein(CD2AP)	GO:0006461~protein complex assembly,GO:0006930~substrate-dependent cell migration, cell extension,GO:0007010~cytoskeleton organization,GO:0007067~mitotic nuclear division,GO:0007165~signal transduction,GO:0016050~vesicle organization,GO:0016337~single organismal cell-cell adhesion,GO:0032911~negative regulation of transforming growth factor beta1 production,GO:0043161~proteasome-mediated ubiquiti…	GO:0001726~ruffle,GO:0005730~nucleolus,GO:0005737~cytoplasm,GO:0005886~plasma membrane,GO:0005913~cell-cell adherens junction,GO:0015629~actin cytoskeleton,GO:0030139~endocytic vesicle,GO:0031941~filamentous actin,GO:0048471~perinuclear region of cytoplasm,GO:0070062~extracellular exosome,	GO:0005172~vascular endothelial growth factor receptor binding,GO:0005200~structural constituent of cytoskeleton,GO:0005515~protein binding,GO:0008013~beta-catenin binding,GO:0008022~protein C-terminus binding,GO:0017124~SH3 domain binding,GO:0032403~protein complex binding,GO:0098641~cadherin binding involved in cell-cell adhesion,
CD99	CD99 molecule(CD99)	GO:0007155~cell adhesion,	GO:0005737~cytoplasm,GO:0005886~plasma membrane,GO:0005887~integral component of plasma membrane,GO:0005925~focal adhesion,GO:0016021~integral component of membrane,
CDC37L1	cell division cycle 37 like 1(CDC37L1)	GO:0002576~platelet degranulation,GO:0006457~protein folding,GO:0050821~protein stabilization,	GO:0005576~extracellular region,GO:0005737~cytoplasm,GO:0031089~platelet dense granule lumen,	GO:0005515~protein binding,GO:0031072~heat shock protein binding,GO:0051082~unfolded protein binding,GO:0051087~chaperone binding,
CDK12	cyclin dependent kinase 12(CDK12)	GO:0006397~mRNA processing,GO:0008380~RNA splicing,GO:0043405~regulation of MAP kinase activity,GO:0043484~regulation of RNA splicing,GO:0046777~protein autophosphorylation,GO:0051726~regulation of cell cycle,GO:0070816~phosphorylation of RNA polymerase II C-terminal domain,	GO:0002944~cyclin K-CDK12 complex,GO:0005634~nucleus,GO:0005654~nucleoplasm,GO:0005730~nucleolus,GO:0016607~nuclear speck,GO:0019908~nuclear cyclin-dependent protein kinase holoenzyme complex,	GO:0004672~protein kinase activity,GO:0004693~cyclin-dependent protein serine/threonine kinase activity,GO:0005515~protein binding,GO:0005524~ATP binding,GO:0008353~RNA polymerase II carboxy-terminal domain kinase activity,GO:0030332~cyclin binding,
CEP350	centrosomal protein 350(CEP350)	GO:0034453~microtubule anchoring,	GO:0005654~nucleoplasm,GO:0005737~cytoplasm,GO:0005813~centrosome,GO:0005819~spindle,GO:0016020~membrane,	GO:0005515~protein binding,GO:0008017~microtubule binding,
CEP85L	centrosomal protein 85 like(CEP85L)		GO:0005737~cytoplasm,GO:0005813~centrosome,
CHD9	chromodomain helicase DNA binding protein 9(CHD9)	GO:0006351~transcription, DNA-templated,GO:0006355~regulation of transcription, DNA-templated,GO:0016569~covalent chromatin modification,GO:0044255~cellular lipid metabolic process,	GO:0005634~nucleus,GO:0005654~nucleoplasm,GO:0005737~cytoplasm,GO:0005886~plasma membrane,	GO:0003677~DNA binding,GO:0004386~helicase activity,GO:0005524~ATP binding,GO:0016817~hydrolase activity, acting on acid anhydrides,
CLOCK	clock circadian regulator(CLOCK)	GO:0000077~DNA damage checkpoint,GO:0006351~transcription, DNA-templated,GO:0006355~regulation of transcription, DNA-templated,GO:0006357~regulation of transcription from RNA polymerase II promoter,GO:0006366~transcription from RNA polymerase II promoter,GO:0007165~signal transduction,GO:0007283~spermatogenesis,GO:0007623~circadian rhythm,GO:0009648~photoperiodism,GO:0016573~histone acetylation,G…	GO:0005634~nucleus,GO:0005654~nucleoplasm,GO:0005667~transcription factor complex,GO:0005694~chromosome,GO:0005737~cytoplasm,GO:0033391~chromatoid body,GO:0043231~intracellular membrane-bounded organelle,	GO:0000978~RNA polymerase II core promoter proximal region sequence-specific DNA binding,GO:0000982~transcription factor activity, RNA polymerase II core promoter proximal region sequence-specific binding,GO:0001046~core promoter sequence-specific DNA binding,GO:0001047~core promoter binding,GO:0001190~transcriptional activator activity, RNA polymerase II transcription factor binding,GO:0003677~D…
COMMD2	COMM domain containing 2(COMMD2)	GO:0006351~transcription, DNA-templated,GO:0006355~regulation of transcription, DNA-templated,	GO:0005737~cytoplasm,	GO:0005515~protein binding,
CPE	carboxypeptidase E(CPE)	GO:0003214~cardiac left ventricle morphogenesis,GO:0006464~cellular protein modification process,GO:0007218~neuropeptide signaling pathway,GO:0008152~metabolic process,GO:0016055~Wnt signaling pathway,GO:0030070~insulin processing,GO:0072657~protein localization to membrane,	GO:0005615~extracellular space,GO:0005634~nucleus,GO:0005794~Golgi apparatus,GO:0005886~plasma membrane,GO:0030141~secretory granule,GO:0030658~transport vesicle membrane,GO:0030667~secretory granule membrane,GO:0043025~neuronal cell body,GO:0070062~extracellular exosome,GO:0097060~synaptic membrane,	GO:0004180~carboxypeptidase activity,GO:0004181~metallocarboxypeptidase activity,GO:0004185~serine-type carboxypeptidase activity,GO:0008270~zinc ion binding,GO:0042043~neurexin family protein binding,GO:0050839~cell adhesion molecule binding,
CPEB4	cytoplasmic polyadenylation element binding protein 4(CPEB4)	GO:0002931~response to ischemia,GO:0006412~translation,GO:0035235~ionotropic glutamate receptor signaling pathway,GO:0036294~cellular response to decreased oxygen levels,GO:0042149~cellular response to glucose starvation,GO:0043524~negative regulation of neuron apoptotic process,GO:0071230~cellular response to amino acid stimulus,GO:2000766~negative regulation of cytoplasmic translation,	GO:0005634~nucleus,GO:0005737~cytoplasm,GO:0005783~endoplasmic reticulum,GO:0014069~postsynaptic density,GO:0030054~cell junction,GO:0030425~dendrite,GO:0043005~neuron projection,GO:0045202~synapse,GO:0045211~postsynaptic membrane,GO:1990124~messenger ribonucleoprotein complex,	GO:0000166~nucleotide binding,GO:0000900~translation repressor activity, nucleic acid binding,GO:0003676~nucleic acid binding,GO:0003730~mRNA 3'-UTR binding,GO:0005515~protein binding,GO:0008135~translation factor activity, RNA binding,GO:0043022~ribosome binding,GO:0044822~poly(A) RNA binding,
CPNE8	copine 8(CPNE8)		GO:0070062~extracellular exosome,
CPSF6	cleavage and polyadenylation specific factor 6(CPSF6)	GO:0006378~mRNA polyadenylation,GO:0006397~mRNA processing,GO:0051262~protein tetramerization,	GO:0005634~nucleus,GO:0005654~nucleoplasm,GO:0005849~mRNA cleavage factor complex,GO:0016020~membrane,GO:0030529~intracellular ribonucleoprotein complex,GO:0042382~paraspeckles,	GO:0000166~nucleotide binding,GO:0003676~nucleic acid binding,GO:0003723~RNA binding,GO:0003729~mRNA binding,GO:0005515~protein binding,GO:0044822~poly(A) RNA binding,
CSNK1A1	casein kinase 1 alpha 1(CSNK1A1)	GO:0000902~cell morphogenesis,GO:0006468~protein phosphorylation,GO:0006909~phagocytosis,GO:0007030~Golgi organization,GO:0007067~mitotic nuclear division,GO:0007165~signal transduction,GO:0007166~cell surface receptor signaling pathway,GO:0008360~regulation of cell shape,GO:0016055~Wnt signaling pathway,GO:0018105~peptidyl-serine phosphorylation,GO:0032436~positive regulation of proteasomal ubiq…	GO:0000777~condensed chromosome kinetochore,GO:0005813~centrosome,GO:0005829~cytosol,GO:0005847~mRNA cleavage and polyadenylation specificity factor complex,GO:0016020~membrane,GO:0016607~nuclear speck,GO:0030529~intracellular ribonucleoprotein complex,GO:0030877~beta-catenin destruction complex,GO:0045095~keratin filament,GO:0072372~primary cilium,	GO:0004672~protein kinase activity,GO:0004674~protein serine/threonine kinase activity,GO:0005515~protein binding,GO:0005524~ATP binding,GO:0016301~kinase activity,
CSNK2A2	casein kinase 2 alpha 2(CSNK2A2)	GO:0006351~transcription, DNA-templated,GO:0006355~regulation of transcription, DNA-templated,GO:0006457~protein folding,GO:0006468~protein phosphorylation,GO:0006915~apoptotic process,GO:0016055~Wnt signaling pathway,GO:0071174~mitotic spindle checkpoint,GO:1901796~regulation of signal transduction by p53 class mediator,GO:1903146~regulation of mitophagy,GO:1903955~positive regulation of protein…	GO:0005634~nucleus,GO:0005654~nucleoplasm,GO:0005829~cytosol,GO:0031519~PcG protein complex,	GO:0004672~protein kinase activity,GO:0004674~protein serine/threonine kinase activity,GO:0005515~protein binding,GO:0005524~ATP binding,GO:0047485~protein N-terminus binding,
CTPS1	CTP synthase 1(CTPS1)	GO:0006139~nucleobase-containing compound metabolic process,GO:0006241~CTP biosynthetic process,GO:0006541~glutamine metabolic process,GO:0015949~nucleobase-containing small molecule interconversion,GO:0042098~T cell proliferation,GO:0042100~B cell proliferation,GO:0042493~response to drug,GO:0044210~'de novo' CTP biosynthetic process,	GO:0005829~cytosol,GO:0016020~membrane,	GO:0003883~CTP synthase activity,GO:0005524~ATP binding,GO:0042802~identical protein binding,
CUL2	cullin 2(CUL2)	GO:0000082~G1/S transition of mitotic cell cycle,GO:0006511~ubiquitin-dependent protein catabolic process,GO:0007050~cell cycle arrest,GO:0008285~negative regulation of cell proliferation,GO:0016032~viral process,GO:0042787~protein ubiquitination involved in ubiquitin-dependent protein catabolic process,GO:0061418~regulation of transcription from RNA polymerase II promoter in response to hypoxia,…	GO:0005654~nucleoplasm,GO:0005730~nucleolus,GO:0005829~cytosol,GO:0030891~VCB complex,GO:0031461~cullin-RING ubiquitin ligase complex,GO:0031462~Cul2-RING ubiquitin ligase complex,	GO:0005515~protein binding,GO:0031625~ubiquitin protein ligase binding,GO:0032403~protein complex binding,GO:0061630~ubiquitin protein ligase activity,
CUL3	cullin 3(CUL3)	GO:0000082~G1/S transition of mitotic cell cycle,GO:0000122~negative regulation of transcription from RNA polymerase II promoter,GO:0000165~MAPK cascade,GO:0000209~protein polyubiquitination,GO:0000278~mitotic cell cycle,GO:0001831~trophectodermal cellular morphogenesis,GO:0006511~ubiquitin-dependent protein catabolic process,GO:0006513~protein monoubiquitination,GO:0006888~ER to Golgi vesicle-me…	GO:0000139~Golgi membrane,GO:0005634~nucleus,GO:0005654~nucleoplasm,GO:0005794~Golgi apparatus,GO:0005827~polar microtubule,GO:0005829~cytosol,GO:0016020~membrane,GO:0031461~cullin-RING ubiquitin ligase complex,GO:0031463~Cul3-RING ubiquitin ligase complex,GO:0070062~extracellular exosome,	GO:0004842~ubiquitin-protein transferase activity,GO:0005515~protein binding,GO:0030332~cyclin binding,GO:0031208~POZ domain binding,GO:0031625~ubiquitin protein ligase binding,GO:0042803~protein homodimerization activity,GO:0046982~protein heterodimerization activity,GO:0061630~ubiquitin protein ligase activity,
CYB561	cytochrome b561(CYB561)	GO:0022900~electron transport chain,GO:0055085~transmembrane transport,GO:0055114~oxidation-reduction process,	GO:0016021~integral component of membrane,	GO:0000293~ferric-chelate reductase activity,GO:0005515~protein binding,GO:0016491~oxidoreductase activity,GO:0022865~transmembrane electron transfer carrier,GO:0046872~metal ion binding,
DCTN4	dynactin subunit 4(DCTN4)	GO:0006888~ER to Golgi vesicle-mediated transport,GO:0007097~nuclear migration,GO:0019886~antigen processing and presentation of exogenous peptide antigen via MHC class II,	GO:0005634~nucleus,GO:0005737~cytoplasm,GO:0005813~centrosome,GO:0005829~cytosol,GO:0005868~cytoplasmic dynein complex,GO:0005869~dynactin complex,	GO:0005515~protein binding,GO:0047485~protein N-terminus binding,
DCUN1D3	defective in cullin neddylation 1 domain containing 3(DCUN1D3)	GO:0010225~response to UV-C,GO:0010332~response to gamma radiation,GO:0030308~negative regulation of cell growth,GO:0043065~positive regulation of apoptotic process,GO:0045116~protein neddylation,GO:0051443~positive regulation of ubiquitin-protein transferase activity,	GO:0000151~ubiquitin ligase complex,GO:0005886~plasma membrane,GO:0048471~perinuclear region of cytoplasm,	GO:0031624~ubiquitin conjugating enzyme binding,GO:0032182~ubiquitin-like protein binding,GO:0097602~cullin family protein binding,
DDI2	DNA damage inducible 1 homolog 2(DDI2)	GO:0006508~proteolysis,	GO:0005654~nucleoplasm,GO:0005737~cytoplasm,	GO:0004190~aspartic-type endopeptidase activity,
DDIT4	DNA damage inducible transcript 4(DDIT4)	GO:0001666~response to hypoxia,GO:0001764~neuron migration,GO:0007420~brain development,GO:0008283~cell proliferation,GO:0010801~negative regulation of peptidyl-threonine phosphorylation,GO:0030182~neuron differentiation,GO:0032007~negative regulation of TOR signaling,GO:0033137~negative regulation of peptidyl-serine phosphorylation,GO:0042771~intrinsic apoptotic signaling pathway in response to …	GO:0005622~intracellular,GO:0005737~cytoplasm,GO:0005739~mitochondrion,GO:0005829~cytosol,	GO:0071889~14-3-3 protein binding,
DHX36	DEAH-box helicase 36(DHX36)	GO:0001503~ossification,GO:0006351~transcription, DNA-templated,GO:0006396~RNA processing,GO:0009615~response to virus,GO:0010501~RNA secondary structure unwinding,GO:0032206~positive regulation of telomere maintenance,GO:0032481~positive regulation of type I interferon production,GO:0043330~response to exogenous dsRNA,GO:0045944~positive regulation of transcription from RNA polymerase II promote…	GO:0000781~chromosome, telomeric region,GO:0005634~nucleus,GO:0005737~cytoplasm,GO:0005829~cytosol,GO:0016021~integral component of membrane,GO:0070062~extracellular exosome,	GO:0001047~core promoter binding,GO:0002151~G-quadruplex RNA binding,GO:0003676~nucleic acid binding,GO:0003725~double-stranded RNA binding,GO:0004004~ATP-dependent RNA helicase activity,GO:0004386~helicase activity,GO:0005515~protein binding,GO:0005524~ATP binding,GO:0008026~ATP-dependent helicase activity,GO:0008094~DNA-dependent ATPase activity,GO:0042826~histone deacetylase binding,GO:0044212…
DLGAP4	DLG associated protein 4(DLGAP4)	GO:0023052~signaling,	GO:0016020~membrane,GO:0045202~synapse,	GO:0005515~protein binding,
DMXL2	Dmx like 2(DMXL2)	GO:0007035~vacuolar acidification,GO:0070072~vacuolar proton-transporting V-type ATPase complex assembly,	GO:0005615~extracellular space,GO:0008021~synaptic vesicle,GO:0030054~cell junction,GO:0030672~synaptic vesicle membrane,GO:0043291~RAVE complex,	GO:0017137~Rab GTPase binding,
DNAJC13	DnaJ heat shock protein family (Hsp40) member C13(DNAJC13)	GO:0001649~osteoblast differentiation,GO:0007032~endosome organization,GO:0015031~protein transport,GO:1902954~regulation of early endosome to recycling endosome transport,GO:2000641~regulation of early endosome to late endosome transport,	GO:0005737~cytoplasm,GO:0005765~lysosomal membrane,GO:0010008~endosome membrane,GO:0016020~membrane,GO:0016021~integral component of membrane,GO:0031901~early endosome membrane,GO:0043231~intracellular membrane-bounded organelle,GO:0070062~extracellular exosome,GO:0071203~WASH complex,	GO:0005515~protein binding,
DPY19L1	dpy-19 like 1(DPY19L1)	GO:0018406~protein C-linked glycosylation via 2'-alpha-mannosyl-L-tryptophan,	GO:0005637~nuclear inner membrane,GO:0016020~membrane,GO:0016021~integral component of membrane,	GO:0000030~mannosyltransferase activity,
DPYSL2	dihydropyrimidinase like 2(DPYSL2)	GO:0001975~response to amphetamine,GO:0006139~nucleobase-containing compound metabolic process,GO:0006897~endocytosis,GO:0007010~cytoskeleton organization,GO:0007165~signal transduction,GO:0007399~nervous system development,GO:0007411~axon guidance,GO:0007420~brain development,GO:0014049~positive regulation of glutamate secretion,GO:0021510~spinal cord development,GO:0021772~olfactory bulb develo…	GO:0005737~cytoplasm,GO:0005739~mitochondrion,GO:0005829~cytosol,GO:0005856~cytoskeleton,GO:0005874~microtubule,GO:0016020~membrane,GO:0030425~dendrite,GO:0030426~growth cone,GO:0043025~neuronal cell body,GO:0043195~terminal bouton,GO:0043209~myelin sheath,GO:0043234~protein complex,GO:0070062~extracellular exosome,	GO:0004157~dihydropyrimidinase activity,GO:0005515~protein binding,GO:0008017~microtubule binding,GO:0016810~hydrolase activity, acting on carbon-nitrogen (but not peptide) bonds,GO:0019901~protein kinase binding,GO:0042802~identical protein binding,
DSCC1	DNA replication and sister chromatid cohesion 1(DSCC1)	GO:0006260~DNA replication,GO:0006275~regulation of DNA replication,GO:0034088~maintenance of mitotic sister chromatid cohesion,GO:0034421~post-translational protein acetylation,GO:1900264~positive regulation of DNA-directed DNA polymerase activity,	GO:0000775~chromosome, centromeric region,GO:0000785~chromatin,GO:0005654~nucleoplasm,GO:0031390~Ctf18 RFC-like complex,	GO:0003677~DNA binding,GO:0003689~DNA clamp loader activity,GO:0005515~protein binding,GO:0043142~single-stranded DNA-dependent ATPase activity,
DSG2	desmoglein 2(DSG2)	GO:0002934~desmosome organization,GO:0003165~Purkinje myocyte development,GO:0007155~cell adhesion,GO:0007156~homophilic cell adhesion via plasma membrane adhesion molecules,GO:0032570~response to progesterone,GO:0060135~maternal process involved in female pregnancy,GO:0086073~bundle of His cell-Purkinje myocyte adhesion involved in cell communication,GO:0086091~regulation of heart rate by cardia…	GO:0005886~plasma membrane,GO:0005911~cell-cell junction,GO:0009986~cell surface,GO:0014704~intercalated disc,GO:0016021~integral component of membrane,GO:0016324~apical plasma membrane,GO:0016328~lateral plasma membrane,GO:0030057~desmosome,GO:0070062~extracellular exosome,	GO:0005509~calcium ion binding,GO:0050839~cell adhesion molecule binding,GO:0086083~cell adhesive protein binding involved in bundle of His cell-Purkinje myocyte communication,
EDC3	enhancer of mRNA decapping 3(EDC3)	GO:0031087~deadenylation-independent decapping of nuclear-transcribed mRNA,GO:0033962~cytoplasmic mRNA processing body assembly,GO:0043928~exonucleolytic nuclear-transcribed mRNA catabolic process involved in deadenylation-dependent decay,GO:0090502~RNA phosphodiester bond hydrolysis, endonucleolytic,	GO:0000932~cytoplasmic mRNA processing body,GO:0005829~cytosol,GO:0016020~membrane,	GO:0003729~mRNA binding,GO:0005515~protein binding,GO:0042802~identical protein binding,GO:1990174~phosphodiesterase decapping endonuclease activity,
EDEM3	ER degradation enhancing alpha-mannosidase like protein 3(EDEM3)	GO:0006491~N-glycan processing,GO:0030433~ER-associated ubiquitin-dependent protein catabolic process,GO:0030968~endoplasmic reticulum unfolded protein response,GO:0043161~proteasome-mediated ubiquitin-dependent protein catabolic process,GO:1904380~endoplasmic reticulum mannose trimming,GO:1904382~mannose trimming involved in glycoprotein ERAD pathway,	GO:0005783~endoplasmic reticulum,GO:0005788~endoplasmic reticulum lumen,GO:0016020~membrane,GO:0044322~endoplasmic reticulum quality control compartment,	GO:0004559~alpha-mannosidase activity,GO:0004569~glycoprotein endo-alpha-1,2-mannosidase activity,GO:0004571~mannosyl-oligosaccharide 1,2-alpha-mannosidase activity,GO:0005509~calcium ion binding,
EEF1A1	eukaryotic translation elongation factor 1 alpha 1(EEF1A1)	GO:0006351~transcription, DNA-templated,GO:0006355~regulation of transcription, DNA-templated,GO:0006414~translational elongation,GO:0071364~cellular response to epidermal growth factor stimulus,GO:1904714~regulation of chaperone-mediated autophagy,	GO:0005615~extracellular space,GO:0005634~nucleus,GO:0005730~nucleolus,GO:0005737~cytoplasm,GO:0005829~cytosol,GO:0005853~eukaryotic translation elongation factor 1 complex,GO:0016020~membrane,GO:0030864~cortical actin cytoskeleton,GO:0032587~ruffle membrane,GO:0070062~extracellular exosome,GO:0098574~cytoplasmic side of lysosomal membrane,	GO:0000049~tRNA binding,GO:0003746~translation elongation factor activity,GO:0003924~GTPase activity,GO:0005515~protein binding,GO:0005525~GTP binding,GO:0019901~protein kinase binding,GO:0044822~poly(A) RNA binding,
EFR3A	EFR3 homolog A(EFR3A)	GO:0046854~phosphatidylinositol phosphorylation,GO:0090002~establishment of protein localization to plasma membrane,	GO:0005829~cytosol,GO:0005886~plasma membrane,GO:0070062~extracellular exosome,
ELAVL2	ELAV like RNA binding protein 2(ELAVL2)	GO:0000398~mRNA splicing, via spliceosome,GO:0006355~regulation of transcription, DNA-templated,	GO:0005654~nucleoplasm,	GO:0000166~nucleotide binding,GO:0003723~RNA binding,GO:0003730~mRNA 3'-UTR binding,GO:0005515~protein binding,GO:0044822~poly(A) RNA binding,
ELL	elongation factor for RNA polymerase II(ELL)	GO:0001701~in utero embryonic development,GO:0006366~transcription from RNA polymerase II promoter,GO:0006368~transcription elongation from RNA polymerase II promoter,GO:0010923~negative regulation of phosphatase activity,GO:0032786~positive regulation of DNA-templated transcription, elongation,GO:0032968~positive regulation of transcription elongation from RNA polymerase II promoter,GO:0042795~s…	GO:0005634~nucleus,GO:0005654~nucleoplasm,GO:0005737~cytoplasm,GO:0005886~plasma membrane,GO:0008023~transcription elongation factor complex,GO:0015030~Cajal body,GO:0015629~actin cytoskeleton,GO:0016607~nuclear speck,GO:0035327~transcriptionally active chromatin,GO:0035363~histone locus body,	GO:0005515~protein binding,GO:0019902~phosphatase binding,
ELL2	elongation factor for RNA polymerase II 2(ELL2)	GO:0006355~regulation of transcription, DNA-templated,GO:0006368~transcription elongation from RNA polymerase II promoter,GO:0042795~snRNA transcription from RNA polymerase II promoter,	GO:0005654~nucleoplasm,GO:0005737~cytoplasm,GO:0005813~centrosome,GO:0008023~transcription elongation factor complex,	GO:0003746~translation elongation factor activity,
ELOVL5	ELOVL fatty acid elongase 5(ELOVL5)	GO:0006636~unsaturated fatty acid biosynthetic process,GO:0019367~fatty acid elongation, saturated fatty acid,GO:0030148~sphingolipid biosynthetic process,GO:0034625~fatty acid elongation, monounsaturated fatty acid,GO:0034626~fatty acid elongation, polyunsaturated fatty acid,GO:0035338~long-chain fatty-acyl-CoA biosynthetic process,GO:0036109~alpha-linolenic acid metabolic process,GO:0042761~ver…	GO:0005783~endoplasmic reticulum,GO:0005789~endoplasmic reticulum membrane,GO:0016020~membrane,GO:0016021~integral component of membrane,GO:0030176~integral component of endoplasmic reticulum membrane,GO:0030425~dendrite,GO:0043025~neuronal cell body,GO:0097447~dendritic tree,	GO:0005515~protein binding,GO:0009922~fatty acid elongase activity,GO:0102336~3-oxo-arachidoyl-CoA synthase activity,GO:0102337~3-oxo-cerotoyl-CoA synthase activity,GO:0102338~3-oxo-lignoceronyl-CoA synthase activity,
EML4	echinoderm microtubule associated protein like 4(EML4)	GO:0000226~microtubule cytoskeleton organization,GO:0007017~microtubule-based process,GO:0007067~mitotic nuclear division,	GO:0005737~cytoplasm,GO:0005874~microtubule,GO:0015630~microtubule cytoskeleton,GO:0016020~membrane,	GO:0008017~microtubule binding,
EPG5	ectopic P-granules autophagy protein 5 homolog(EPG5)	GO:0006914~autophagy,GO:0032456~endocytic recycling,GO:0097352~autophagosome maturation,	GO:0005737~cytoplasm,
ERLIN1	ER lipid raft associated 1(ERLIN1)	GO:0008203~cholesterol metabolic process,GO:0030433~ER-associated ubiquitin-dependent protein catabolic process,GO:0032933~SREBP signaling pathway,GO:0045541~negative regulation of cholesterol biosynthetic process,GO:0045717~negative regulation of fatty acid biosynthetic process,	GO:0005783~endoplasmic reticulum,GO:0005789~endoplasmic reticulum membrane,GO:0016021~integral component of membrane,GO:0043234~protein complex,	GO:0005515~protein binding,GO:0015485~cholesterol binding,GO:0031625~ubiquitin protein ligase binding,
FAF2	Fas associated factor family member 2(FAF2)	GO:0006986~response to unfolded protein,GO:0030433~ER-associated ubiquitin-dependent protein catabolic process,GO:0030970~retrograde protein transport, ER to cytosol,GO:0034389~lipid particle organization,GO:0043086~negative regulation of catalytic activity,	GO:0005783~endoplasmic reticulum,GO:0005811~lipid particle,GO:0034098~VCP-NPL4-UFD1 AAA ATPase complex,	GO:0005515~protein binding,GO:0031625~ubiquitin protein ligase binding,GO:0035473~lipase binding,GO:0043130~ubiquitin binding,GO:0055102~lipase inhibitor activity,
FAM133A	family with sequence similarity 133 member A(FAM133A)			GO:0005515~protein binding,
FAM13A	family with sequence similarity 13 member A(FAM13A)	GO:0007165~signal transduction,GO:0043547~positive regulation of GTPase activity,GO:0051056~regulation of small GTPase mediated signal transduction,	GO:0005829~cytosol,	GO:0005096~GTPase activator activity,
FAM160B1	family with sequence similarity 160 member B1(FAM160B1)
FAM199X	family with sequence similarity 199, X-linked(FAM199X)
FAM210B	family with sequence similarity 210 member B(FAM210B)		GO:0016021~integral component of membrane,
FAM43A	family with sequence similarity 43 member A(FAM43A)
FBXL20	F-box and leucine rich repeat protein 20(FBXL20)	GO:0001662~behavioral fear response,	GO:0005737~cytoplasm,
FBXO34	F-box protein 34(FBXO34)		GO:0005654~nucleoplasm,GO:0005737~cytoplasm,	GO:0005515~protein binding,
FBXO45	F-box protein 45(FBXO45)	GO:0001764~neuron migration,GO:0006974~cellular response to DNA damage stimulus,GO:0016567~protein ubiquitination,GO:0021799~cerebral cortex radially oriented cell migration,GO:0021800~cerebral cortex tangential migration,GO:0021957~corticospinal tract morphogenesis,GO:0021960~anterior commissure morphogenesis,GO:0042787~protein ubiquitination involved in ubiquitin-dependent protein catabolic pro…	GO:0014069~postsynaptic density,GO:0030054~cell junction,GO:0042734~presynaptic membrane,GO:0045211~postsynaptic membrane,	GO:0005515~protein binding,
FIGN	fidgetin, microtubule severing factor(FIGN)	GO:0007067~mitotic nuclear division,GO:0010569~regulation of double-strand break repair via homologous recombination,GO:0031122~cytoplasmic microtubule organization,GO:0051301~cell division,	GO:0005634~nucleus,GO:0005737~cytoplasm,GO:0005815~microtubule organizing center,GO:0005874~microtubule,GO:0016363~nuclear matrix,	GO:0005524~ATP binding,GO:0008022~protein C-terminus binding,GO:0008568~microtubule-severing ATPase activity,
FLVCR1	feline leukemia virus subgroup C cellular receptor 1(FLVCR1)	GO:0001568~blood vessel development,GO:0001701~in utero embryonic development,GO:0006810~transport,GO:0006839~mitochondrial transport,GO:0006879~cellular iron ion homeostasis,GO:0007275~multicellular organism development,GO:0015886~heme transport,GO:0030218~erythrocyte differentiation,GO:0035264~multicellular organism growth,GO:0042733~embryonic digit morphogenesis,GO:0043249~erythrocyte maturati…	GO:0005739~mitochondrion,GO:0005886~plasma membrane,GO:0005887~integral component of plasma membrane,GO:0016021~integral component of membrane,GO:0031966~mitochondrial membrane,	GO:0005215~transporter activity,GO:0005515~protein binding,GO:0015232~heme transporter activity,
FOXN2	forkhead box N2(FOXN2)	GO:0006351~transcription, DNA-templated,GO:0030154~cell differentiation,GO:0035914~skeletal muscle cell differentiation,GO:0045893~positive regulation of transcription, DNA-templated,	GO:0005634~nucleus,GO:0043231~intracellular membrane-bounded organelle,	GO:0003700~transcription factor activity, sequence-specific DNA binding,GO:0005515~protein binding,GO:0043565~sequence-specific DNA binding,
FRZB	frizzled-related protein(FRZB)	GO:0001501~skeletal system development,GO:0007186~G-protein coupled receptor signaling pathway,GO:0007275~multicellular organism development,GO:0008285~negative regulation of cell proliferation,GO:0010721~negative regulation of cell development,GO:0014033~neural crest cell differentiation,GO:0016055~Wnt signaling pathway,GO:0030178~negative regulation of Wnt signaling pathway,GO:0030308~negative …	GO:0005576~extracellular region,GO:0005615~extracellular space,GO:0016020~membrane,GO:0016021~integral component of membrane,	GO:0004930~G-protein coupled receptor activity,GO:0017147~Wnt-protein binding,GO:0042813~Wnt-activated receptor activity,
G3BP1	G3BP stress granule assembly factor 1(G3BP1)	GO:0006810~transport,GO:0007265~Ras protein signal transduction,GO:0032508~DNA duplex unwinding,GO:0090090~negative regulation of canonical Wnt signaling pathway,GO:0090305~nucleic acid phosphodiester bond hydrolysis,	GO:0005622~intracellular,GO:0005634~nucleus,GO:0005737~cytoplasm,GO:0005829~cytosol,GO:0005886~plasma membrane,GO:0005925~focal adhesion,GO:0010494~cytoplasmic stress granule,GO:0030529~intracellular ribonucleoprotein complex,	GO:0000166~nucleotide binding,GO:0003676~nucleic acid binding,GO:0003677~DNA binding,GO:0003729~mRNA binding,GO:0004003~ATP-dependent DNA helicase activity,GO:0004004~ATP-dependent RNA helicase activity,GO:0004519~endonuclease activity,GO:0005515~protein binding,GO:0005524~ATP binding,GO:0044822~poly(A) RNA binding,
GALNT1	polypeptide N-acetylgalactosaminyltransferase 1(GALNT1)	GO:0006486~protein glycosylation,GO:0006493~protein O-linked glycosylation,GO:0016266~O-glycan processing,GO:0018242~protein O-linked glycosylation via serine,GO:0018243~protein O-linked glycosylation via threonine,	GO:0000139~Golgi membrane,GO:0005576~extracellular region,GO:0005789~endoplasmic reticulum membrane,GO:0005794~Golgi apparatus,GO:0016020~membrane,GO:0016021~integral component of membrane,GO:0032580~Golgi cisterna membrane,GO:0048471~perinuclear region of cytoplasm,	GO:0004653~polypeptide N-acetylgalactosaminyltransferase activity,GO:0016740~transferase activity,GO:0016757~transferase activity, transferring glycosyl groups,GO:0030145~manganese ion binding,GO:0030246~carbohydrate binding,
GALNT2	polypeptide N-acetylgalactosaminyltransferase 2(GALNT2)	GO:0002378~immunoglobulin biosynthetic process,GO:0006486~protein glycosylation,GO:0006493~protein O-linked glycosylation,GO:0016266~O-glycan processing,GO:0018242~protein O-linked glycosylation via serine,GO:0018243~protein O-linked glycosylation via threonine,	GO:0000139~Golgi membrane,GO:0005789~endoplasmic reticulum membrane,GO:0005794~Golgi apparatus,GO:0005795~Golgi stack,GO:0016020~membrane,GO:0016021~integral component of membrane,GO:0030173~integral component of Golgi membrane,GO:0032580~Golgi cisterna membrane,GO:0048471~perinuclear region of cytoplasm,GO:0070062~extracellular exosome,	GO:0004653~polypeptide N-acetylgalactosaminyltransferase activity,GO:0005515~protein binding,GO:0016757~transferase activity, transferring glycosyl groups,GO:0030145~manganese ion binding,GO:0030246~carbohydrate binding,
GALNT3	polypeptide N-acetylgalactosaminyltransferase 3(GALNT3)	GO:0005975~carbohydrate metabolic process,GO:0008543~fibroblast growth factor receptor signaling pathway,GO:0016266~O-glycan processing,GO:0018242~protein O-linked glycosylation via serine,GO:0018243~protein O-linked glycosylation via threonine,	GO:0000139~Golgi membrane,GO:0005794~Golgi apparatus,GO:0016020~membrane,GO:0016021~integral component of membrane,GO:0032580~Golgi cisterna membrane,GO:0048471~perinuclear region of cytoplasm,GO:0070062~extracellular exosome,	GO:0004653~polypeptide N-acetylgalactosaminyltransferase activity,GO:0005509~calcium ion binding,GO:0016740~transferase activity,GO:0030145~manganese ion binding,GO:0030246~carbohydrate binding,
GALNT7	polypeptide N-acetylgalactosaminyltransferase 7(GALNT7)	GO:0005975~carbohydrate metabolic process,GO:0006486~protein glycosylation,GO:0006493~protein O-linked glycosylation,GO:0016266~O-glycan processing,	GO:0000139~Golgi membrane,GO:0016020~membrane,GO:0016021~integral component of membrane,GO:0070062~extracellular exosome,	GO:0004653~polypeptide N-acetylgalactosaminyltransferase activity,GO:0016740~transferase activity,GO:0016757~transferase activity, transferring glycosyl groups,GO:0030246~carbohydrate binding,GO:0046872~metal ion binding,
GCLC	glutamate-cysteine ligase catalytic subunit(GCLC)	GO:0000096~sulfur amino acid metabolic process,GO:0006534~cysteine metabolic process,GO:0006536~glutamate metabolic process,GO:0006750~glutathione biosynthetic process,GO:0006979~response to oxidative stress,GO:0007568~aging,GO:0007584~response to nutrient,GO:0008637~apoptotic mitochondrial changes,GO:0009408~response to heat,GO:0009410~response to xenobiotic stimulus,GO:0009725~response to hormo…	GO:0005829~cytosol,GO:0016021~integral component of membrane,GO:0017109~glutamate-cysteine ligase complex,	GO:0000287~magnesium ion binding,GO:0004357~glutamate-cysteine ligase activity,GO:0005524~ATP binding,GO:0016595~glutamate binding,GO:0043531~ADP binding,GO:0046982~protein heterodimerization activity,GO:0050662~coenzyme binding,
GDNF	glial cell derived neurotrophic factor(GDNF)	GO:0000165~MAPK cascade,GO:0001656~metanephros development,GO:0001658~branching involved in ureteric bud morphogenesis,GO:0001755~neural crest cell migration,GO:0001759~organ induction,GO:0001941~postsynaptic membrane organization,GO:0003337~mesenchymal to epithelial transition involved in metanephros morphogenesis,GO:0007165~signal transduction,GO:0007399~nervous system development,GO:0008284~po…	GO:0005576~extracellular region,GO:0005622~intracellular,	GO:0005088~Ras guanyl-nucleotide exchange factor activity,GO:0005102~receptor binding,GO:0005515~protein binding,GO:0008083~growth factor activity,GO:0042803~protein homodimerization activity,
GFPT2	glutamine-fructose-6-phosphate transaminase 2(GFPT2)	GO:0005975~carbohydrate metabolic process,GO:0006002~fructose 6-phosphate metabolic process,GO:0006047~UDP-N-acetylglucosamine metabolic process,GO:0006048~UDP-N-acetylglucosamine biosynthetic process,GO:0006112~energy reserve metabolic process,GO:0006541~glutamine metabolic process,GO:1901137~carbohydrate derivative biosynthetic process,	GO:0005829~cytosol,	GO:0004360~glutamine-fructose-6-phosphate transaminase (isomerizing) activity,GO:0005515~protein binding,GO:0030246~carbohydrate binding,
GLCCI1	glucocorticoid induced 1(GLCCI1)	GO:0072015~glomerular visceral epithelial cell development,	GO:0005737~cytoplasm,GO:0016021~integral component of membrane,
GNA13	G protein subunit alpha 13(GNA13)	GO:0001569~patterning of blood vessels,GO:0001701~in utero embryonic development,GO:0006928~movement of cell or subcellular component,GO:0007165~signal transduction,GO:0007189~adenylate cyclase-activating G-protein coupled receptor signaling pathway,GO:0007204~positive regulation of cytosolic calcium ion concentration,GO:0007266~Rho protein signal transduction,GO:0008360~regulation of cell shape,…	GO:0005634~nucleus,GO:0005737~cytoplasm,GO:0005834~heterotrimeric G-protein complex,GO:0005886~plasma membrane,GO:0005925~focal adhesion,GO:0016020~membrane,GO:0031526~brush border membrane,GO:0042470~melanosome,GO:0070062~extracellular exosome,	GO:0003924~GTPase activity,GO:0004871~signal transducer activity,GO:0005515~protein binding,GO:0005525~GTP binding,GO:0031683~G-protein beta/gamma-subunit complex binding,GO:0031702~type 1 angiotensin receptor binding,GO:0031752~D5 dopamine receptor binding,GO:0046872~metal ion binding,
GNAQ	G protein subunit alpha q(GNAQ)	GO:0001501~skeletal system development,GO:0001508~action potential,GO:0006469~negative regulation of protein kinase activity,GO:0007186~G-protein coupled receptor signaling pathway,GO:0007189~adenylate cyclase-activating G-protein coupled receptor signaling pathway,GO:0007202~activation of phospholipase C activity,GO:0007213~G-protein coupled acetylcholine receptor signaling pathway,GO:0007215~gl…	GO:0001750~photoreceptor outer segment,GO:0005737~cytoplasm,GO:0005765~lysosomal membrane,GO:0005886~plasma membrane,GO:0016020~membrane,GO:0030425~dendrite,GO:0031965~nuclear membrane,GO:0044297~cell body,GO:0070062~extracellular exosome,	GO:0003924~GTPase activity,GO:0004871~signal transducer activity,GO:0005096~GTPase activator activity,GO:0005515~protein binding,GO:0005525~GTP binding,GO:0019001~guanyl nucleotide binding,GO:0031683~G-protein beta/gamma-subunit complex binding,GO:0031826~type 2A serotonin receptor binding,GO:0046872~metal ion binding,
GOLGA1	golgin A1(GOLGA1)	GO:0000042~protein targeting to Golgi,	GO:0005622~intracellular,GO:0005794~Golgi apparatus,GO:0005802~trans-Golgi network,GO:0005829~cytosol,GO:0032580~Golgi cisterna membrane,GO:0043231~intracellular membrane-bounded organelle,GO:0048471~perinuclear region of cytoplasm,	GO:0005515~protein binding,
GTF2E2	general transcription factor IIE subunit 2(GTF2E2)	GO:0006355~regulation of transcription, DNA-templated,GO:0006366~transcription from RNA polymerase II promoter,GO:0006367~transcription initiation from RNA polymerase II promoter,GO:0006368~transcription elongation from RNA polymerase II promoter,GO:0042795~snRNA transcription from RNA polymerase II promoter,	GO:0005634~nucleus,GO:0005654~nucleoplasm,GO:0005669~transcription factor TFIID complex,GO:0005673~transcription factor TFIIE complex,GO:0005737~cytoplasm,	GO:0003677~DNA binding,GO:0005515~protein binding,GO:0044822~poly(A) RNA binding,
GXYLT1	glucoside xylosyltransferase 1(GXYLT1)	GO:0016266~O-glycan processing,GO:0030203~glycosaminoglycan metabolic process,	GO:0000139~Golgi membrane,GO:0016021~integral component of membrane,	GO:0000107~imidazoleglycerol-phosphate synthase activity,GO:0018071~NAD(P)-cysteine ADP-ribosyltransferase activity,GO:0018121~NAD(P)-asparagine ADP-ribosyltransferase activity,GO:0018127~NAD(P)-serine ADP-ribosyltransferase activity,GO:0030158~protein xylosyltransferase activity,GO:0035252~UDP-xylosyltransferase activity,GO:0043867~7-cyano-7-deazaguanine tRNA-ribosyltransferase activity,GO:00441…
HIPK1	homeodomain interacting protein kinase 1(HIPK1)	GO:0001654~eye development,GO:0006351~transcription, DNA-templated,GO:0006355~regulation of transcription, DNA-templated,GO:0006468~protein phosphorylation,GO:0007224~smoothened signaling pathway,GO:0008284~positive regulation of cell proliferation,GO:0009952~anterior/posterior pattern specification,GO:0010803~regulation of tumor necrosis factor-mediated signaling pathway,GO:0010842~retina layer …	GO:0005634~nucleus,GO:0005654~nucleoplasm,GO:0005737~cytoplasm,GO:0016605~PML body,GO:0016607~nuclear speck,	GO:0003677~DNA binding,GO:0004672~protein kinase activity,GO:0004674~protein serine/threonine kinase activity,GO:0005515~protein binding,GO:0005524~ATP binding,
HIPK2	homeodomain interacting protein kinase 2(HIPK2)	GO:0000122~negative regulation of transcription from RNA polymerase II promoter,GO:0001654~eye development,GO:0006351~transcription, DNA-templated,GO:0006468~protein phosphorylation,GO:0006978~DNA damage response, signal transduction by p53 class mediator resulting in transcription of p21 class mediator,GO:0007179~transforming growth factor beta receptor signaling pathway,GO:0007224~smoothened si…	GO:0005634~nucleus,GO:0005654~nucleoplasm,GO:0005737~cytoplasm,GO:0016604~nuclear body,GO:0016605~PML body,GO:0090575~RNA polymerase II transcription factor complex,	GO:0001102~RNA polymerase II activating transcription factor binding,GO:0001105~RNA polymerase II transcription coactivator activity,GO:0003677~DNA binding,GO:0003714~transcription corepressor activity,GO:0004672~protein kinase activity,GO:0004674~protein serine/threonine kinase activity,GO:0005515~protein binding,GO:0005524~ATP binding,GO:0046332~SMAD binding,GO:0046790~virion binding,
HNRNPUL2	heterogeneous nuclear ribonucleoprotein U like 2(HNRNPUL2)		GO:0005634~nucleus,GO:0005654~nucleoplasm,GO:0016020~membrane,GO:0016021~integral component of membrane,	GO:0044822~poly(A) RNA binding,
IFNAR2	interferon alpha and beta receptor subunit 2(IFNAR2)	GO:0006357~regulation of transcription from RNA polymerase II promoter,GO:0007166~cell surface receptor signaling pathway,GO:0007259~JAK-STAT cascade,GO:0008283~cell proliferation,GO:0009615~response to virus,GO:0035455~response to interferon-alpha,GO:0035456~response to interferon-beta,GO:0051607~defense response to virus,GO:0060337~type I interferon signaling pathway,GO:0060338~regulation of ty…	GO:0005576~extracellular region,GO:0005615~extracellular space,GO:0005622~intracellular,GO:0005886~plasma membrane,GO:0005887~integral component of plasma membrane,GO:0016021~integral component of membrane,	GO:0004905~type I interferon receptor activity,GO:0005515~protein binding,GO:0019901~protein kinase binding,GO:0019962~type I interferon binding,GO:0042015~interleukin-20 binding,
IGF1R	insulin like growth factor 1 receptor(IGF1R)	GO:0006955~immune response,GO:0007165~signal transduction,GO:0007169~transmembrane receptor protein tyrosine kinase signaling pathway,GO:0008284~positive regulation of cell proliferation,GO:0008286~insulin receptor signaling pathway,GO:0014065~phosphatidylinositol 3-kinase signaling,GO:0030335~positive regulation of cell migration,GO:0038083~peptidyl-tyrosine autophosphorylation,GO:0043066~negati…	GO:0005886~plasma membrane,GO:0005887~integral component of plasma membrane,GO:0016020~membrane,GO:0016021~integral component of membrane,GO:0035867~alphav-beta3 integrin-IGF-1-IGF1R complex,GO:0043231~intracellular membrane-bounded organelle,GO:0043235~receptor complex,	GO:0004713~protein tyrosine kinase activity,GO:0004714~transmembrane receptor protein tyrosine kinase activity,GO:0005010~insulin-like growth factor-activated receptor activity,GO:0005158~insulin receptor binding,GO:0005515~protein binding,GO:0005520~insulin-like growth factor binding,GO:0005524~ATP binding,GO:0031994~insulin-like growth factor I binding,GO:0042802~identical protein binding,GO:00…
IKZF2	IKAROS family zinc finger 2(IKZF2)	GO:0006351~transcription, DNA-templated,GO:0045944~positive regulation of transcription from RNA polymerase II promoter,	GO:0005634~nucleus,	GO:0003676~nucleic acid binding,GO:0003700~transcription factor activity, sequence-specific DNA binding,GO:0005515~protein binding,GO:0042803~protein homodimerization activity,GO:0044212~transcription regulatory region DNA binding,GO:0046872~metal ion binding,GO:0046982~protein heterodimerization activity,
INHBA	inhibin beta A subunit(INHBA)	GO:0000082~G1/S transition of mitotic cell cycle,GO:0001541~ovarian follicle development,GO:0001942~hair follicle development,GO:0002244~hematopoietic progenitor cell differentiation,GO:0006357~regulation of transcription from RNA polymerase II promoter,GO:0006952~defense response,GO:0007050~cell cycle arrest,GO:0007166~cell surface receptor signaling pathway,GO:0007267~cell-cell signaling,GO:000…	GO:0005576~extracellular region,GO:0043509~activin A complex,GO:0043512~inhibin A complex,GO:0048471~perinuclear region of cytoplasm,	GO:0005125~cytokine activity,GO:0005160~transforming growth factor beta receptor binding,GO:0005179~hormone activity,GO:0005515~protein binding,GO:0008083~growth factor activity,GO:0017046~peptide hormone binding,GO:0034711~inhibin binding,GO:0042802~identical protein binding,GO:0046982~protein heterodimerization activity,GO:0070699~type II activin receptor binding,
INO80D	INO80 complex subunit D(INO80D)	GO:0006281~DNA repair,GO:0006310~DNA recombination,GO:0006351~transcription, DNA-templated,GO:0006355~regulation of transcription, DNA-templated,	GO:0005634~nucleus,
IRF4	interferon regulatory factor 4(IRF4)	GO:0006366~transcription from RNA polymerase II promoter,GO:0018022~peptidyl-lysine methylation,GO:0034122~negative regulation of toll-like receptor signaling pathway,GO:0042110~T cell activation,GO:0042832~defense response to protozoan,GO:0043011~myeloid dendritic cell differentiation,GO:0043388~positive regulation of DNA binding,GO:0043966~histone H3 acetylation,GO:0043967~histone H4 acetylatio…	GO:0000788~nuclear nucleosome,GO:0005634~nucleus,GO:0005654~nucleoplasm,GO:0005737~cytoplasm,GO:0005829~cytosol,GO:0016020~membrane,	GO:0000975~regulatory region DNA binding,GO:0000978~RNA polymerase II core promoter proximal region sequence-specific DNA binding,GO:0001077~transcriptional activator activity, RNA polymerase II core promoter proximal region sequence-specific binding,GO:0003700~transcription factor activity, sequence-specific DNA binding,GO:0005515~protein binding,GO:0008134~transcription factor binding,GO:001627…
IRS2	insulin receptor substrate 2(IRS2)	GO:0000165~MAPK cascade,GO:0002053~positive regulation of mesenchymal cell proliferation,GO:0002903~negative regulation of B cell apoptotic process,GO:0006006~glucose metabolic process,GO:0007165~signal transduction,GO:0007420~brain development,GO:0008283~cell proliferation,GO:0008284~positive regulation of cell proliferation,GO:0008286~insulin receptor signaling pathway,GO:0009749~response to gl…	GO:0005829~cytosol,GO:0005886~plasma membrane,	GO:0004871~signal transducer activity,GO:0005088~Ras guanyl-nucleotide exchange factor activity,GO:0005158~insulin receptor binding,GO:0005515~protein binding,GO:0016303~1-phosphatidylinositol-3-kinase activity,GO:0019901~protein kinase binding,GO:0019903~protein phosphatase binding,GO:0019904~protein domain specific binding,GO:0043548~phosphatidylinositol 3-kinase binding,GO:0046934~phosphatidyl…
ITSN2	intersectin 2(ITSN2)	GO:0006897~endocytosis,GO:0009967~positive regulation of signal transduction,GO:0035023~regulation of Rho protein signal transduction,GO:0043547~positive regulation of GTPase activity,GO:1903861~positive regulation of dendrite extension,	GO:0005737~cytoplasm,GO:0005813~centrosome,GO:0070062~extracellular exosome,	GO:0005070~SH3/SH2 adaptor activity,GO:0005089~Rho guanyl-nucleotide exchange factor activity,GO:0005509~calcium ion binding,GO:0005515~protein binding,
JDP2	Jun dimerization protein 2(JDP2)	GO:0000122~negative regulation of transcription from RNA polymerase II promoter,GO:0006351~transcription, DNA-templated,GO:0006357~regulation of transcription from RNA polymerase II promoter,GO:0031063~regulation of histone deacetylation,GO:0031065~positive regulation of histone deacetylation,GO:0045599~negative regulation of fat cell differentiation,	GO:0005634~nucleus,	GO:0000978~RNA polymerase II core promoter proximal region sequence-specific DNA binding,GO:0000982~transcription factor activity, RNA polymerase II core promoter proximal region sequence-specific binding,GO:0001078~transcriptional repressor activity, RNA polymerase II core promoter proximal region sequence-specific binding,GO:0003682~chromatin binding,GO:0003700~transcription factor activity, se…
JOSD1	Josephin domain containing 1(JOSD1)	GO:0016579~protein deubiquitination,	GO:0005737~cytoplasm,GO:0005886~plasma membrane,GO:0016020~membrane,	GO:0004843~thiol-dependent ubiquitin-specific protease activity,GO:0005515~protein binding,
KIAA0355	KIAA0355(KIAA0355)
KIAA1147	KIAA1147(KIAA1147)	GO:0051179~localization,	GO:0005737~cytoplasm,
KLF10	Kruppel like factor 10(KLF10)	GO:0000122~negative regulation of transcription from RNA polymerase II promoter,GO:0001501~skeletal system development,GO:0006351~transcription, DNA-templated,GO:0007179~transforming growth factor beta receptor signaling pathway,GO:0007267~cell-cell signaling,GO:0007623~circadian rhythm,GO:0008283~cell proliferation,GO:0008285~negative regulation of cell proliferation,GO:0009267~cellular response…	GO:0005634~nucleus,	GO:0001046~core promoter sequence-specific DNA binding,GO:0003700~transcription factor activity, sequence-specific DNA binding,GO:0005515~protein binding,GO:0046872~metal ion binding,
KLF13	Kruppel like factor 13(KLF13)	GO:0006366~transcription from RNA polymerase II promoter,GO:0008285~negative regulation of cell proliferation,GO:0045647~negative regulation of erythrocyte differentiation,GO:0045944~positive regulation of transcription from RNA polymerase II promoter,	GO:0005634~nucleus,	GO:0000978~RNA polymerase II core promoter proximal region sequence-specific DNA binding,GO:0001077~transcriptional activator activity, RNA polymerase II core promoter proximal region sequence-specific binding,GO:0003676~nucleic acid binding,GO:0005515~protein binding,GO:0046872~metal ion binding,
KLF9	Kruppel like factor 9(KLF9)	GO:0006351~transcription, DNA-templated,GO:0006357~regulation of transcription from RNA polymerase II promoter,GO:0007623~circadian rhythm,GO:0010839~negative regulation of keratinocyte proliferation,GO:0071387~cellular response to cortisol stimulus,GO:0097067~cellular response to thyroid hormone stimulus,	GO:0005634~nucleus,GO:0005654~nucleoplasm,GO:0005737~cytoplasm,GO:0005886~plasma membrane,	GO:0003676~nucleic acid binding,GO:0003677~DNA binding,GO:0003700~transcription factor activity, sequence-specific DNA binding,GO:0046872~metal ion binding,
KLHL20	kelch like family member 20(KLHL20)	GO:0006895~Golgi to endosome transport,GO:0007010~cytoskeleton organization,GO:0015031~protein transport,GO:0016567~protein ubiquitination,GO:0035455~response to interferon-alpha,GO:0042787~protein ubiquitination involved in ubiquitin-dependent protein catabolic process,GO:0043066~negative regulation of apoptotic process,GO:0043161~proteasome-mediated ubiquitin-dependent protein catabolic process…	GO:0005737~cytoplasm,GO:0005794~Golgi apparatus,GO:0005802~trans-Golgi network,GO:0005829~cytosol,GO:0015629~actin cytoskeleton,GO:0016605~PML body,GO:0030424~axon,GO:0030425~dendrite,GO:0031463~Cul3-RING ubiquitin ligase complex,GO:0048471~perinuclear region of cytoplasm,	GO:0003779~actin binding,GO:0004842~ubiquitin-protein transferase activity,GO:0005515~protein binding,GO:0019964~interferon-gamma binding,
KMT2A	lysine methyltransferase 2A(KMT2A)	GO:0006306~DNA methylation,GO:0006366~transcription from RNA polymerase II promoter,GO:0006461~protein complex assembly,GO:0006915~apoptotic process,GO:0008285~negative regulation of cell proliferation,GO:0008542~visual learning,GO:0009791~post-embryonic development,GO:0009952~anterior/posterior pattern specification,GO:0018026~peptidyl-lysine monomethylation,GO:0032411~positive regulation of tra…	GO:0005634~nucleus,GO:0005654~nucleoplasm,GO:0005737~cytoplasm,GO:0035097~histone methyltransferase complex,GO:0071339~MLL1 complex,	GO:0001046~core promoter sequence-specific DNA binding,GO:0003677~DNA binding,GO:0003680~AT DNA binding,GO:0003682~chromatin binding,GO:0003700~transcription factor activity, sequence-specific DNA binding,GO:0005515~protein binding,GO:0008270~zinc ion binding,GO:0018024~histone-lysine N-methyltransferase activity,GO:0042800~histone methyltransferase activity (H3-K4 specific),GO:0042802~identical …
LARP4	La ribonucleoprotein domain family member 4(LARP4)	GO:0007010~cytoskeleton organization,GO:0022604~regulation of cell morphogenesis,	GO:0016020~membrane,	GO:0000166~nucleotide binding,GO:0044822~poly(A) RNA binding,
LCLAT1	lysocardiolipin acyltransferase 1(LCLAT1)	GO:0006654~phosphatidic acid biosynthetic process,GO:0007275~multicellular organism development,GO:0008152~metabolic process,GO:0016024~CDP-diacylglycerol biosynthetic process,GO:0019432~triglyceride biosynthetic process,GO:0035965~cardiolipin acyl-chain remodeling,	GO:0005789~endoplasmic reticulum membrane,GO:0016020~membrane,GO:0016021~integral component of membrane,	GO:0003841~1-acylglycerol-3-phosphate O-acyltransferase activity,GO:0005515~protein binding,GO:0008374~O-acyltransferase activity,GO:0016746~transferase activity, transferring acyl groups,
LCOR	ligand dependent nuclear receptor corepressor(LCOR)	GO:0006351~transcription, DNA-templated,GO:0006355~regulation of transcription, DNA-templated,	GO:0005634~nucleus,	GO:0003677~DNA binding,GO:0005515~protein binding,
LHFPL2	lipoma HMGIC fusion partner-like 2(LHFPL2)		GO:0016021~integral component of membrane,
LIFR	leukemia inhibitory factor receptor alpha(LIFR)	GO:0007166~cell surface receptor signaling pathway,GO:0008284~positive regulation of cell proliferation,GO:0019221~cytokine-mediated signaling pathway,GO:0034097~response to cytokine,GO:0038165~oncostatin-M-mediated signaling pathway,GO:0048861~leukemia inhibitory factor signaling pathway,GO:0070120~ciliary neurotrophic factor-mediated signaling pathway,	GO:0005886~plasma membrane,GO:0005887~integral component of plasma membrane,GO:0016021~integral component of membrane,GO:0043235~receptor complex,GO:0070062~extracellular exosome,	GO:0004896~cytokine receptor activity,GO:0004897~ciliary neurotrophic factor receptor activity,GO:0004923~leukemia inhibitory factor receptor activity,GO:0004924~oncostatin-M receptor activity,GO:0005127~ciliary neurotrophic factor receptor binding,GO:0005515~protein binding,GO:0019838~growth factor binding,
LIN7C	lin-7 homolog C, crumbs cell polarity complex component(LIN7C)	GO:0002011~morphogenesis of an epithelial sheet,GO:0006887~exocytosis,GO:0007269~neurotransmitter secretion,GO:0015031~protein transport,GO:0045199~maintenance of epithelial cell apical/basal polarity,GO:1903361~protein localization to basolateral plasma membrane,	GO:0005737~cytoplasm,GO:0005886~plasma membrane,GO:0005911~cell-cell junction,GO:0005923~bicellular tight junction,GO:0014069~postsynaptic density,GO:0016323~basolateral plasma membrane,GO:0043005~neuron projection,GO:0045211~postsynaptic membrane,GO:0070062~extracellular exosome,GO:0097025~MPP7-DLG1-LIN7 complex,GO:0098793~presynapse,	GO:0008092~cytoskeletal protein binding,GO:0019904~protein domain specific binding,GO:0030165~PDZ domain binding,GO:0097016~L27 domain binding,
LRCH2	leucine rich repeats and calponin homology domain containing 2(LRCH2)
LRRC8B	leucine rich repeat containing 8 family member B(LRRC8B)	GO:0098656~anion transmembrane transport,	GO:0005737~cytoplasm,GO:0005789~endoplasmic reticulum membrane,GO:0005886~plasma membrane,GO:0016021~integral component of membrane,	GO:0005515~protein binding,
LRRC8C	leucine rich repeat containing 8 family member C(LRRC8C)	GO:0044070~regulation of anion transport,GO:0045444~fat cell differentiation,GO:0098656~anion transmembrane transport,	GO:0005737~cytoplasm,GO:0005789~endoplasmic reticulum membrane,GO:0005886~plasma membrane,GO:0005887~integral component of plasma membrane,GO:0016020~membrane,GO:0016021~integral component of membrane,	GO:0005225~volume-sensitive anion channel activity,GO:0005515~protein binding,
LRRC8D	leucine rich repeat containing 8 family member D(LRRC8D)	GO:0044070~regulation of anion transport,GO:0098656~anion transmembrane transport,	GO:0005737~cytoplasm,GO:0005789~endoplasmic reticulum membrane,GO:0005886~plasma membrane,GO:0005887~integral component of plasma membrane,GO:0016020~membrane,GO:0016021~integral component of membrane,	GO:0005225~volume-sensitive anion channel activity,GO:0005515~protein binding,
MAFG	MAF bZIP transcription factor G(MAFG)	GO:0001701~in utero embryonic development,GO:0006351~transcription, DNA-templated,GO:0006357~regulation of transcription from RNA polymerase II promoter,GO:0006366~transcription from RNA polymerase II promoter,GO:0007596~blood coagulation,GO:0010628~positive regulation of gene expression,GO:0030534~adult behavior,GO:0030641~regulation of cellular pH,GO:0042127~regulation of cell proliferation,GO:…	GO:0005634~nucleus,GO:0005654~nucleoplasm,	GO:0001228~transcriptional activator activity, RNA polymerase II transcription regulatory region sequence-specific binding,GO:0003700~transcription factor activity, sequence-specific DNA binding,GO:0005515~protein binding,GO:0043565~sequence-specific DNA binding,GO:0046982~protein heterodimerization activity,
MAML1	mastermind like transcriptional coactivator 1(MAML1)	GO:0003162~atrioventricular node development,GO:0006367~transcription initiation from RNA polymerase II promoter,GO:0006468~protein phosphorylation,GO:0007219~Notch signaling pathway,GO:0007221~positive regulation of transcription of Notch receptor target,GO:0010831~positive regulation of myotube differentiation,GO:0045445~myoblast differentiation,GO:0045944~positive regulation of transcription f…	GO:0002193~MAML1-RBP-Jkappa- ICN1 complex,GO:0005634~nucleus,GO:0005654~nucleoplasm,GO:0016607~nuclear speck,GO:0043231~intracellular membrane-bounded organelle,	GO:0003713~transcription coactivator activity,GO:0005515~protein binding,GO:0019901~protein kinase binding,GO:0042605~peptide antigen binding,
MAN1A2	mannosidase alpha class 1A member 2(MAN1A2)	GO:0006491~N-glycan processing,GO:0007585~respiratory gaseous exchange,GO:0008152~metabolic process,GO:0048286~lung alveolus development,GO:1904381~Golgi apparatus mannose trimming,	GO:0000139~Golgi membrane,GO:0005783~endoplasmic reticulum,GO:0005794~Golgi apparatus,GO:0016020~membrane,GO:0016021~integral component of membrane,GO:0070062~extracellular exosome,	GO:0004571~mannosyl-oligosaccharide 1,2-alpha-mannosidase activity,GO:0005509~calcium ion binding,
MARCH6	membrane associated ring-CH-type finger 6(MARCH6)	GO:0010498~proteasomal protein catabolic process,GO:0030433~ER-associated ubiquitin-dependent protein catabolic process,GO:0036503~ERAD pathway,GO:0070936~protein K48-linked ubiquitination,	GO:0000835~ER ubiquitin ligase complex,GO:0016020~membrane,GO:0016021~integral component of membrane,GO:0030176~integral component of endoplasmic reticulum membrane,	GO:0004842~ubiquitin-protein transferase activity,GO:0008270~zinc ion binding,GO:0016874~ligase activity,GO:0019899~enzyme binding,GO:0031624~ubiquitin conjugating enzyme binding,GO:1904264~ubiquitin protein ligase activity involved in ERAD pathway,GO:1990381~ubiquitin-specific protease binding,
MCF2L	MCF.2 cell line derived transforming sequence like(MCF2L)	GO:0035023~regulation of Rho protein signal transduction,GO:0035025~positive regulation of Rho protein signal transduction,GO:0035556~intracellular signal transduction,GO:0043065~positive regulation of apoptotic process,GO:0043547~positive regulation of GTPase activity,GO:0051056~regulation of small GTPase mediated signal transduction,	GO:0005615~extracellular space,GO:0005622~intracellular,GO:0005737~cytoplasm,GO:0005829~cytosol,GO:0005886~plasma membrane,GO:0012505~endomembrane system,GO:0031234~extrinsic component of cytoplasmic side of plasma membrane,	GO:0005085~guanyl-nucleotide exchange factor activity,GO:0005089~Rho guanyl-nucleotide exchange factor activity,GO:0035091~phosphatidylinositol binding,
MECP2	methyl-CpG binding protein 2(MECP2)	GO:0000122~negative regulation of transcription from RNA polymerase II promoter,GO:0001662~behavioral fear response,GO:0001666~response to hypoxia,GO:0001964~startle response,GO:0001976~neurological system process involved in regulation of systemic arterial blood pressure,GO:0002087~regulation of respiratory gaseous exchange by neurological system process,GO:0006020~inositol metabolic process,GO:…	GO:0000792~heterochromatin,GO:0005615~extracellular space,GO:0005634~nucleus,GO:0005739~mitochondrion,GO:0005829~cytosol,GO:0098794~postsynapse,	GO:0003677~DNA binding,GO:0003682~chromatin binding,GO:0003700~transcription factor activity, sequence-specific DNA binding,GO:0003714~transcription corepressor activity,GO:0003729~mRNA binding,GO:0005515~protein binding,GO:0008134~transcription factor binding,GO:0008327~methyl-CpG binding,GO:0010385~double-stranded methylated DNA binding,GO:0019904~protein domain specific binding,GO:0035197~siRN…
MEF2D	myocyte enhancer factor 2D(MEF2D)	GO:0000165~MAPK cascade,GO:0001649~osteoblast differentiation,GO:0001958~endochondral ossification,GO:0002062~chondrocyte differentiation,GO:0006351~transcription, DNA-templated,GO:0006366~transcription from RNA polymerase II promoter,GO:0006915~apoptotic process,GO:0007399~nervous system development,GO:0007512~adult heart development,GO:0007517~muscle organ development,GO:0035914~skeletal muscle…	GO:0005634~nucleus,GO:0005654~nucleoplasm,GO:0005737~cytoplasm,GO:0043231~intracellular membrane-bounded organelle,	GO:0000977~RNA polymerase II regulatory region sequence-specific DNA binding,GO:0000978~RNA polymerase II core promoter proximal region sequence-specific DNA binding,GO:0000981~RNA polymerase II transcription factor activity, sequence-specific DNA binding,GO:0001077~transcriptional activator activity, RNA polymerase II core promoter proximal region sequence-specific binding,GO:0003700~transcripti…
MEX3B	mex-3 RNA binding family member B(MEX3B)	GO:0006468~protein phosphorylation,GO:0046777~protein autophosphorylation,	GO:0000932~cytoplasmic mRNA processing body,GO:0005634~nucleus,	GO:0005509~calcium ion binding,GO:0008270~zinc ion binding,GO:0044822~poly(A) RNA binding,
MFSD6	major facilitator superfamily domain containing 6(MFSD6)		GO:0016020~membrane,GO:0016021~integral component of membrane,
MIB1	mindbomb E3 ubiquitin protein ligase 1(MIB1)	GO:0001568~blood vessel development,GO:0001701~in utero embryonic development,GO:0001756~somitogenesis,GO:0001841~neural tube formation,GO:0001947~heart looping,GO:0006897~endocytosis,GO:0007219~Notch signaling pathway,GO:0016567~protein ubiquitination,GO:0045665~negative regulation of neuron differentiation,GO:0045807~positive regulation of endocytosis,	GO:0005737~cytoplasm,GO:0005813~centrosome,GO:0005829~cytosol,GO:0005886~plasma membrane,GO:0014069~postsynaptic density,GO:0031410~cytoplasmic vesicle,	GO:0004842~ubiquitin-protein transferase activity,GO:0005515~protein binding,GO:0008270~zinc ion binding,GO:0016874~ligase activity,
MLK4	mixed lineage kinase 4(MLK4)	GO:0000186~activation of MAPKK activity,GO:0006468~protein phosphorylation,GO:0007257~activation of JUN kinase activity,GO:0046777~protein autophosphorylation,	GO:0005622~intracellular,	GO:0004709~MAP kinase kinase kinase activity,GO:0005515~protein binding,GO:0005524~ATP binding,GO:0042803~protein homodimerization activity,
MLXIP	MLX interacting protein(MLXIP)	GO:0006351~transcription, DNA-templated,GO:1900402~regulation of carbohydrate metabolic process by regulation of transcription from RNA polymerase II promoter,	GO:0005634~nucleus,GO:0005741~mitochondrial outer membrane,	GO:0000989~transcription factor activity, transcription factor binding,GO:0003677~DNA binding,GO:0003700~transcription factor activity, sequence-specific DNA binding,GO:0046983~protein dimerization activity,
MYO5A	myosin VA(MYO5A)	GO:0006810~transport,GO:0006887~exocytosis,GO:0006892~post-Golgi vesicle-mediated transport,GO:0007268~chemical synaptic transmission,GO:0007601~visual perception,GO:0016192~vesicle-mediated transport,GO:0030048~actin filament-based movement,GO:0030050~vesicle transport along actin filament,GO:0030073~insulin secretion,GO:0030318~melanocyte differentiation,GO:0031585~regulation of inositol 1,4,5-…	GO:0001726~ruffle,GO:0001750~photoreceptor outer segment,GO:0005737~cytoplasm,GO:0005764~lysosome,GO:0005769~early endosome,GO:0005770~late endosome,GO:0005777~peroxisome,GO:0005783~endoplasmic reticulum,GO:0005794~Golgi apparatus,GO:0005829~cytosol,GO:0005882~intermediate filament,GO:0005884~actin filament,GO:0016020~membrane,GO:0016459~myosin complex,GO:0030426~growth cone,GO:0031982~vesicle,GO…	GO:0000146~microfilament motor activity,GO:0003774~motor activity,GO:0003779~actin binding,GO:0005509~calcium ion binding,GO:0005516~calmodulin binding,GO:0005524~ATP binding,GO:0017137~Rab GTPase binding,GO:0044822~poly(A) RNA binding,
MZT1	mitotic spindle organizing protein 1(MZT1)	GO:0033566~gamma-tubulin complex localization,GO:0051415~interphase microtubule nucleation by interphase microtubule organizing center,GO:0051417~microtubule nucleation by spindle pole body,GO:0090307~mitotic spindle assembly,	GO:0000923~equatorial microtubule organizing center,GO:0005813~centrosome,GO:0005819~spindle,GO:0008274~gamma-tubulin ring complex,GO:0031021~interphase microtubule organizing center,GO:0061495~gamma-tubulin small complex, mitotic spindle pole body,	GO:0005515~protein binding,GO:0043015~gamma-tubulin binding,
NAA25	N(alpha)-acetyltransferase 25, NatB auxiliary subunit(NAA25)	GO:0017196~N-terminal peptidyl-methionine acetylation,	GO:0005654~nucleoplasm,GO:0005737~cytoplasm,GO:0005794~Golgi apparatus,GO:0031416~NatB complex,	GO:0004596~peptide alpha-N-acetyltransferase activity,
NAPG	NSF attachment protein gamma(NAPG)	GO:0006461~protein complex assembly,GO:0006886~intracellular protein transport,GO:0006891~intra-Golgi vesicle-mediated transport,GO:0050821~protein stabilization,GO:0061025~membrane fusion,	GO:0005622~intracellular,GO:0005739~mitochondrion,GO:0005765~lysosomal membrane,GO:0031201~SNARE complex,GO:0043209~myelin sheath,GO:0070062~extracellular exosome,	GO:0005483~soluble NSF attachment protein activity,GO:0005515~protein binding,GO:0019905~syntaxin binding,
NCR3LG1	natural killer cell cytotoxicity receptor 3 ligand 1(NCR3LG1)	GO:0050776~regulation of immune response,	GO:0005886~plasma membrane,GO:0016021~integral component of membrane,GO:0019028~viral capsid,	GO:0005198~structural molecule activity,
NDEL1	nudE neurodevelopment protein 1 like 1(NDEL1)	GO:0000132~establishment of mitotic spindle orientation,GO:0001764~neuron migration,GO:0001833~inner cell mass cell proliferation,GO:0006508~proteolysis,GO:0007020~microtubule nucleation,GO:0007059~chromosome segregation,GO:0007062~sister chromatid cohesion,GO:0007100~mitotic centrosome separation,GO:0007399~nervous system development,GO:0008090~retrograde axonal transport,GO:0010975~regulation o…	GO:0000776~kinetochore,GO:0000777~condensed chromosome kinetochore,GO:0005635~nuclear envelope,GO:0005813~centrosome,GO:0005819~spindle,GO:0005829~cytosol,GO:0005871~kinesin complex,GO:0005874~microtubule,GO:0008021~synaptic vesicle,GO:0031252~cell leading edge,GO:0043203~axon hillock,GO:0060053~neurofilament cytoskeleton,GO:1904115~axon cytoplasm,	GO:0005515~protein binding,GO:0008017~microtubule binding,GO:0032403~protein complex binding,GO:0042802~identical protein binding,GO:0043014~alpha-tubulin binding,GO:0048487~beta-tubulin binding,GO:0070012~oligopeptidase activity,
NEUROD1	neuronal differentiation 1(NEUROD1)	GO:0003326~pancreatic A cell fate commitment,GO:0003329~pancreatic PP cell fate commitment,GO:0006355~regulation of transcription, DNA-templated,GO:0006366~transcription from RNA polymerase II promoter,GO:0006913~nucleocytoplasmic transport,GO:0007263~nitric oxide mediated signal transduction,GO:0009749~response to glucose,GO:0009952~anterior/posterior pattern specification,GO:0021542~dentate gyr…	GO:0005634~nucleus,GO:0005654~nucleoplasm,GO:0005737~cytoplasm,GO:0090575~RNA polymerase II transcription factor complex,	GO:0000978~RNA polymerase II core promoter proximal region sequence-specific DNA binding,GO:0001077~transcriptional activator activity, RNA polymerase II core promoter proximal region sequence-specific binding,GO:0001102~RNA polymerase II activating transcription factor binding,GO:0001105~RNA polymerase II transcription coactivator activity,GO:0003682~chromatin binding,GO:0003700~transcription fa…
NR3C1	nuclear receptor subfamily 3 group C member 1(NR3C1)	GO:0006351~transcription, DNA-templated,GO:0006355~regulation of transcription, DNA-templated,GO:0006366~transcription from RNA polymerase II promoter,GO:0006367~transcription initiation from RNA polymerase II promoter,GO:0006915~apoptotic process,GO:0007059~chromosome segregation,GO:0007067~mitotic nuclear division,GO:0007165~signal transduction,GO:0016569~covalent chromatin modification,GO:0042…	GO:0005634~nucleus,GO:0005654~nucleoplasm,GO:0005737~cytoplasm,GO:0005759~mitochondrial matrix,GO:0005815~microtubule organizing center,GO:0005819~spindle,GO:0043234~protein complex,	GO:0000978~RNA polymerase II core promoter proximal region sequence-specific DNA binding,GO:0001077~transcriptional activator activity, RNA polymerase II core promoter proximal region sequence-specific binding,GO:0003677~DNA binding,GO:0003700~transcription factor activity, sequence-specific DNA binding,GO:0003707~steroid hormone receptor activity,GO:0003723~RNA binding,GO:0004883~glucocorticoid …
NR6A1	nuclear receptor subfamily 6 group A member 1(NR6A1)	GO:0000122~negative regulation of transcription from RNA polymerase II promoter,GO:0006351~transcription, DNA-templated,GO:0006367~transcription initiation from RNA polymerase II promoter,GO:0007276~gamete generation,GO:0007283~spermatogenesis,GO:0008283~cell proliferation,GO:0030518~intracellular steroid hormone receptor signaling pathway,GO:0043401~steroid hormone mediated signaling pathway,GO:…	GO:0005634~nucleus,GO:0005654~nucleoplasm,GO:0005667~transcription factor complex,	GO:0000978~RNA polymerase II core promoter proximal region sequence-specific DNA binding,GO:0001077~transcriptional activator activity, RNA polymerase II core promoter proximal region sequence-specific binding,GO:0003677~DNA binding,GO:0003700~transcription factor activity, sequence-specific DNA binding,GO:0003707~steroid hormone receptor activity,GO:0004879~RNA polymerase II transcription factor…
NRBF2	nuclear receptor binding factor 2(NRBF2)	GO:0006355~regulation of transcription, DNA-templated,GO:0006367~transcription initiation from RNA polymerase II promoter,GO:0006914~autophagy,GO:0010506~regulation of autophagy,GO:0034976~response to endoplasmic reticulum stress,GO:0043550~regulation of lipid kinase activity,	GO:0005654~nucleoplasm,GO:0005737~cytoplasm,GO:0005776~autophagosome,GO:0016023~cytoplasmic, membrane-bounded vesicle,GO:0031410~cytoplasmic vesicle,GO:0035032~phosphatidylinositol 3-kinase complex, class III,	GO:0005515~protein binding,
NRBP1	nuclear receptor binding protein 1(NRBP1)	GO:0006367~transcription initiation from RNA polymerase II promoter,GO:0006468~protein phosphorylation,GO:0006888~ER to Golgi vesicle-mediated transport,GO:0035556~intracellular signal transduction,	GO:0005654~nucleoplasm,GO:0005829~cytosol,GO:0005938~cell cortex,GO:0012505~endomembrane system,GO:0016020~membrane,GO:0030027~lamellipodium,GO:0048471~perinuclear region of cytoplasm,	GO:0004672~protein kinase activity,GO:0004674~protein serine/threonine kinase activity,GO:0005515~protein binding,GO:0005524~ATP binding,GO:0042803~protein homodimerization activity,
NRIP1	nuclear receptor interacting protein 1(NRIP1)	GO:0000122~negative regulation of transcription from RNA polymerase II promoter,GO:0001543~ovarian follicle rupture,GO:0006351~transcription, DNA-templated,GO:0006357~regulation of transcription from RNA polymerase II promoter,GO:0007623~circadian rhythm,GO:0019915~lipid storage,GO:0030521~androgen receptor signaling pathway,GO:0032922~circadian regulation of gene expression,GO:0045893~positive r…	GO:0000118~histone deacetylase complex,GO:0000790~nuclear chromatin,GO:0005634~nucleus,GO:0005654~nucleoplasm,GO:0005730~nucleolus,GO:0016607~nuclear speck,GO:0030054~cell junction,	GO:0001046~core promoter sequence-specific DNA binding,GO:0003712~transcription cofactor activity,GO:0003713~transcription coactivator activity,GO:0003714~transcription corepressor activity,GO:0005515~protein binding,GO:0030331~estrogen receptor binding,GO:0035257~nuclear hormone receptor binding,GO:0035259~glucocorticoid receptor binding,GO:0042826~histone deacetylase binding,GO:0046965~retinoid…
NRXN3	neurexin 3(NRXN3)	GO:0001525~angiogenesis,GO:0007158~neuron cell-cell adhesion,GO:0007165~signal transduction,GO:0007269~neurotransmitter secretion,GO:0007411~axon guidance,GO:0007416~synapse assembly,GO:0007612~learning,GO:0030534~adult behavior,GO:0035176~social behavior,GO:0051965~positive regulation of synapse assembly,GO:0071625~vocalization behavior,GO:0090129~positive regulation of synapse maturation,	GO:0005887~integral component of plasma membrane,GO:0016021~integral component of membrane,GO:0043234~protein complex,GO:0098793~presynapse,	GO:0004872~receptor activity,GO:0004888~transmembrane signaling receptor activity,GO:0005246~calcium channel regulator activity,GO:0046872~metal ion binding,GO:0050839~cell adhesion molecule binding,GO:0097109~neuroligin family protein binding,
NUCKS1	nuclear casein kinase and cyclin dependent kinase substrate 1(NUCKS1)	GO:0000724~double-strand break repair via homologous recombination,GO:0001678~cellular glucose homeostasis,GO:0006275~regulation of DNA replication,GO:0006325~chromatin organization,GO:0006357~regulation of transcription from RNA polymerase II promoter,GO:0006366~transcription from RNA polymerase II promoter,GO:0019046~release from viral latency,GO:0031297~replication fork processing,GO:0035822~g…	GO:0000785~chromatin,GO:0000790~nuclear chromatin,GO:0005634~nucleus,GO:0005737~cytoplasm,	GO:0001077~transcriptional activator activity, RNA polymerase II core promoter proximal region sequence-specific binding,GO:0003682~chromatin binding,GO:0003690~double-stranded DNA binding,GO:0008134~transcription factor binding,GO:0044822~poly(A) RNA binding,
NUDT5	nudix hydrolase 5(NUDT5)	GO:0006338~chromatin remodeling,GO:0009117~nucleotide metabolic process,GO:0009191~ribonucleoside diphosphate catabolic process,GO:0019303~D-ribose catabolic process,GO:0034656~nucleobase-containing small molecule catabolic process,GO:1990966~ATP generation from poly-ADP-D-ribose,	GO:0005622~intracellular,GO:0005634~nucleus,GO:0005829~cytosol,GO:0070062~extracellular exosome,	GO:0000287~magnesium ion binding,GO:0005515~protein binding,GO:0016779~nucleotidyltransferase activity,GO:0016787~hydrolase activity,GO:0019144~ADP-sugar diphosphatase activity,GO:0030515~snoRNA binding,GO:0042803~protein homodimerization activity,GO:0044715~8-oxo-dGDP phosphatase activity,GO:0047631~ADP-ribose diphosphatase activity,GO:0050072~m7G(5')pppN diphosphatase activity,
NUFIP2	NUFIP2, FMR1 interacting protein 2(NUFIP2)		GO:0005634~nucleus,GO:0005737~cytoplasm,GO:0010494~cytoplasmic stress granule,GO:0016020~membrane,GO:0042788~polysomal ribosome,	GO:0003723~RNA binding,GO:0005515~protein binding,GO:0044822~poly(A) RNA binding,
ORC2	origin recognition complex subunit 2(ORC2)	GO:0000082~G1/S transition of mitotic cell cycle,GO:0000122~negative regulation of transcription from RNA polymerase II promoter,GO:0006260~DNA replication,GO:0006270~DNA replication initiation,	GO:0000784~nuclear chromosome, telomeric region,GO:0000792~heterochromatin,GO:0000808~origin recognition complex,GO:0000939~condensed chromosome inner kinetochore,GO:0005634~nucleus,GO:0005654~nucleoplasm,GO:0005664~nuclear origin of replication recognition complex,GO:0005813~centrosome,GO:0016020~membrane,	GO:0003688~DNA replication origin binding,GO:0005515~protein binding,
OTUD4	OTU deubiquitinase 4(OTUD4)	GO:0071108~protein K48-linked deubiquitination,	GO:0016021~integral component of membrane,	GO:0004843~thiol-dependent ubiquitin-specific protease activity,GO:0005515~protein binding,GO:0044822~poly(A) RNA binding,
OVOL1	ovo like transcriptional repressor 1(OVOL1)	GO:0000122~negative regulation of transcription from RNA polymerase II promoter,GO:0001822~kidney development,GO:0006351~transcription, DNA-templated,GO:0006366~transcription from RNA polymerase II promoter,GO:0007283~spermatogenesis,GO:0007498~mesoderm development,GO:0008544~epidermis development,GO:0043588~skin development,GO:0051729~germline cell cycle switching, mitotic to meiotic cell cycle,…	GO:0005634~nucleus,	GO:0000978~RNA polymerase II core promoter proximal region sequence-specific DNA binding,GO:0000981~RNA polymerase II transcription factor activity, sequence-specific DNA binding,GO:0001078~transcriptional repressor activity, RNA polymerase II core promoter proximal region sequence-specific binding,GO:0003676~nucleic acid binding,GO:0003700~transcription factor activity, sequence-specific DNA bin…
PAFAH1B2	platelet activating factor acetylhydrolase 1b catalytic subunit 2(PAFAH1B2)	GO:0006629~lipid metabolic process,GO:0007283~spermatogenesis,GO:0007420~brain development,GO:0016042~lipid catabolic process,GO:0016239~positive regulation of macroautophagy,	GO:0005730~nucleolus,GO:0005737~cytoplasm,GO:0005829~cytosol,GO:0005886~plasma membrane,GO:0070062~extracellular exosome,	GO:0003847~1-alkyl-2-acetylglycerophosphocholine esterase activity,GO:0004623~phospholipase A2 activity,GO:0005515~protein binding,GO:0016787~hydrolase activity,GO:0042803~protein homodimerization activity,GO:0046982~protein heterodimerization activity,GO:0047179~platelet-activating factor acetyltransferase activity,
PANK3	pantothenate kinase 3(PANK3)	GO:0015937~coenzyme A biosynthetic process,GO:0016310~phosphorylation,	GO:0005737~cytoplasm,	GO:0004594~pantothenate kinase activity,GO:0005524~ATP binding,
PAQR3	progestin and adipoQ receptor family member 3(PAQR3)	GO:0000165~MAPK cascade,GO:0001933~negative regulation of protein phosphorylation,GO:0010977~negative regulation of neuron projection development,GO:0033137~negative regulation of peptidyl-serine phosphorylation,GO:0034067~protein localization to Golgi apparatus,GO:0043407~negative regulation of MAP kinase activity,	GO:0000139~Golgi membrane,GO:0005794~Golgi apparatus,GO:0016021~integral component of membrane,	GO:0004872~receptor activity,
PAWR	pro-apoptotic WT1 regulator(PAWR)	GO:0000122~negative regulation of transcription from RNA polymerase II promoter,GO:0006351~transcription, DNA-templated,GO:0006915~apoptotic process,GO:0010628~positive regulation of gene expression,GO:0030889~negative regulation of B cell proliferation,GO:0042094~interleukin-2 biosynthetic process,GO:0042130~negative regulation of T cell proliferation,GO:0042986~positive regulation of amyloid pr…	GO:0000790~nuclear chromatin,GO:0005634~nucleus,GO:0005737~cytoplasm,GO:0005884~actin filament,GO:0005886~plasma membrane,GO:0015629~actin cytoskeleton,	GO:0003714~transcription corepressor activity,GO:0003779~actin binding,GO:0005515~protein binding,GO:0019899~enzyme binding,GO:0043522~leucine zipper domain binding,
PCGF3	polycomb group ring finger 3(PCGF3)	GO:0006351~transcription, DNA-templated,GO:0006355~regulation of transcription, DNA-templated,	GO:0005634~nucleus,GO:0016021~integral component of membrane,GO:0031519~PcG protein complex,	GO:0005515~protein binding,GO:0008270~zinc ion binding,GO:0046872~metal ion binding,
PDE4DIP	phosphodiesterase 4D interacting protein(PDE4DIP)	GO:0030036~actin cytoskeleton organization,GO:0043623~cellular protein complex assembly,	GO:0005634~nucleus,GO:0005737~cytoplasm,GO:0005794~Golgi apparatus,GO:0005813~centrosome,GO:0005815~microtubule organizing center,GO:0030016~myofibril,	GO:0005515~protein binding,GO:0019899~enzyme binding,
PDE7A	phosphodiesterase 7A(PDE7A)	GO:0006198~cAMP catabolic process,GO:0007165~signal transduction,	GO:0005829~cytosol,	GO:0004114~3',5'-cyclic-nucleotide phosphodiesterase activity,GO:0004115~3',5'-cyclic-AMP phosphodiesterase activity,GO:0046872~metal ion binding,
PFN2	profilin 2(PFN2)	GO:0010633~negative regulation of epithelial cell migration,GO:0030036~actin cytoskeleton organization,GO:0030833~regulation of actin filament polymerization,GO:0030837~negative regulation of actin filament polymerization,GO:0030838~positive regulation of actin filament polymerization,GO:0032233~positive regulation of actin filament bundle assembly,GO:0032781~positive regulation of ATPase activit…	GO:0005737~cytoplasm,GO:0005856~cytoskeleton,GO:0016021~integral component of membrane,GO:0043195~terminal bouton,GO:0070062~extracellular exosome,	GO:0000774~adenyl-nucleotide exchange factor activity,GO:0003785~actin monomer binding,GO:0005515~protein binding,GO:0005546~phosphatidylinositol-4,5-bisphosphate binding,
PGM3	phosphoglucomutase 3(PGM3)	GO:0005975~carbohydrate metabolic process,GO:0006041~glucosamine metabolic process,GO:0006048~UDP-N-acetylglucosamine biosynthetic process,GO:0006487~protein N-linked glycosylation,GO:0006493~protein O-linked glycosylation,GO:0007283~spermatogenesis,GO:0019255~glucose 1-phosphate metabolic process,GO:0030097~hemopoiesis,GO:0071704~organic substance metabolic process,	GO:0005829~cytosol,	GO:0000287~magnesium ion binding,GO:0004610~phosphoacetylglucosamine mutase activity,GO:0004614~phosphoglucomutase activity,GO:0016868~intramolecular transferase activity, phosphotransferases,GO:0046872~metal ion binding,
PHACTR2	phosphatase and actin regulator 2(PHACTR2)	GO:0002576~platelet degranulation,GO:0043086~negative regulation of catalytic activity,	GO:0005886~plasma membrane,GO:0031092~platelet alpha granule membrane,	GO:0003779~actin binding,GO:0004864~protein phosphatase inhibitor activity,GO:0005515~protein binding,
PHTF2	putative homeodomain transcription factor 2(PHTF2)	GO:0006351~transcription, DNA-templated,GO:0006355~regulation of transcription, DNA-templated,	GO:0005634~nucleus,GO:0005783~endoplasmic reticulum,GO:0016021~integral component of membrane,	GO:0003677~DNA binding,
PIP4K2A	phosphatidylinositol-5-phosphate 4-kinase type 2 alpha(PIP4K2A)	GO:0006661~phosphatidylinositol biosynthetic process,GO:0010506~regulation of autophagy,GO:0014066~regulation of phosphatidylinositol 3-kinase signaling,GO:0035855~megakaryocyte development,GO:0046854~phosphatidylinositol phosphorylation,GO:2000786~positive regulation of autophagosome assembly,	GO:0005634~nucleus,GO:0005776~autophagosome,GO:0005829~cytosol,GO:0005886~plasma membrane,	GO:0005524~ATP binding,GO:0016307~phosphatidylinositol phosphate kinase activity,GO:0016308~1-phosphatidylinositol-4-phosphate 5-kinase activity,GO:0016309~1-phosphatidylinositol-5-phosphate 4-kinase activity,GO:0052811~1-phosphatidylinositol-3-phosphate 4-kinase activity,
PLA2G12A	phospholipase A2 group XIIA(PLA2G12A)	GO:0006644~phospholipid metabolic process,GO:0006654~phosphatidic acid biosynthetic process,GO:0016042~lipid catabolic process,GO:0036148~phosphatidylglycerol acyl-chain remodeling,GO:0036149~phosphatidylinositol acyl-chain remodeling,GO:0036150~phosphatidylserine acyl-chain remodeling,GO:0036151~phosphatidylcholine acyl-chain remodeling,GO:0036152~phosphatidylethanolamine acyl-chain remodeling,G…	GO:0005576~extracellular region,GO:0005783~endoplasmic reticulum,GO:0005794~Golgi apparatus,	GO:0004623~phospholipase A2 activity,GO:0005509~calcium ion binding,GO:0047498~calcium-dependent phospholipase A2 activity,
PLAG1	PLAG1 zinc finger(PLAG1)	GO:0006351~transcription, DNA-templated,GO:0006366~transcription from RNA polymerase II promoter,GO:0010628~positive regulation of gene expression,GO:0010629~negative regulation of gene expression,GO:0022612~gland morphogenesis,GO:0035264~multicellular organism growth,GO:0045944~positive regulation of transcription from RNA polymerase II promoter,GO:0060252~positive regulation of glial cell proli…	GO:0005634~nucleus,	GO:0000978~RNA polymerase II core promoter proximal region sequence-specific DNA binding,GO:0001077~transcriptional activator activity, RNA polymerase II core promoter proximal region sequence-specific binding,GO:0003676~nucleic acid binding,GO:0003700~transcription factor activity, sequence-specific DNA binding,GO:0046872~metal ion binding,
PLAGL2	PLAG1 like zinc finger 2(PLAGL2)	GO:0006366~transcription from RNA polymerase II promoter,GO:0006629~lipid metabolic process,GO:0009791~post-embryonic development,GO:0034378~chylomicron assembly,GO:0045944~positive regulation of transcription from RNA polymerase II promoter,GO:1903955~positive regulation of protein targeting to mitochondrion,GO:2001244~positive regulation of intrinsic apoptotic signaling pathway,	GO:0005634~nucleus,	GO:0001077~transcriptional activator activity, RNA polymerase II core promoter proximal region sequence-specific binding,GO:0003700~transcription factor activity, sequence-specific DNA binding,GO:0043565~sequence-specific DNA binding,GO:0046872~metal ion binding,
PLEKHO2	pleckstrin homology domain containing O2(PLEKHO2)
PLXNC1	plexin C1(PLXNC1)	GO:0007155~cell adhesion,GO:0021785~branchiomotor neuron axon guidance,GO:0030334~regulation of cell migration,GO:0048841~regulation of axon extension involved in axon guidance,GO:1902287~semaphorin-plexin signaling pathway involved in axon guidance,	GO:0002116~semaphorin receptor complex,GO:0005886~plasma membrane,GO:0005887~integral component of plasma membrane,GO:0016020~membrane,	GO:0005102~receptor binding,GO:0005515~protein binding,GO:0017154~semaphorin receptor activity,
PNISR	PNN interacting serine and arginine rich protein(PNISR)		GO:0005654~nucleoplasm,GO:0005737~cytoplasm,GO:0016607~nuclear speck,	GO:0044822~poly(A) RNA binding,
POLR1A	RNA polymerase I subunit A(POLR1A)	GO:0006351~transcription, DNA-templated,GO:0006361~transcription initiation from RNA polymerase I promoter,GO:0006362~transcription elongation from RNA polymerase I promoter,GO:0006363~termination of RNA polymerase I transcription,GO:0045815~positive regulation of gene expression, epigenetic,	GO:0005634~nucleus,GO:0005654~nucleoplasm,GO:0005730~nucleolus,GO:0005736~DNA-directed RNA polymerase I complex,GO:0005737~cytoplasm,	GO:0001054~RNA polymerase I activity,GO:0003677~DNA binding,GO:0003682~chromatin binding,GO:0003899~DNA-directed RNA polymerase activity,GO:0005515~protein binding,GO:0008270~zinc ion binding,
PPARGC1A	PPARG coactivator 1 alpha(PPARGC1A)	GO:0000302~response to reactive oxygen species,GO:0000422~mitophagy,GO:0001659~temperature homeostasis,GO:0001678~cellular glucose homeostasis,GO:0001933~negative regulation of protein phosphorylation,GO:0002021~response to dietary excess,GO:0002931~response to ischemia,GO:0006012~galactose metabolic process,GO:0006094~gluconeogenesis,GO:0006355~regulation of transcription, DNA-templated,GO:00063…	GO:0005634~nucleus,GO:0005654~nucleoplasm,GO:0005665~DNA-directed RNA polymerase II, core complex,GO:0005719~nuclear euchromatin,GO:0016605~PML body,GO:0022626~cytosolic ribosome,GO:0043025~neuronal cell body,GO:0097440~apical dendrite,GO:1990843~subsarcolemmal mitochondrion,GO:1990844~interfibrillar mitochondrion,	GO:0000166~nucleotide binding,GO:0001104~RNA polymerase II transcription cofactor activity,GO:0003677~DNA binding,GO:0003713~transcription coactivator activity,GO:0003723~RNA binding,GO:0005515~protein binding,GO:0008134~transcription factor binding,GO:0016922~ligand-dependent nuclear receptor binding,GO:0030331~estrogen receptor binding,GO:0030374~ligand-dependent nuclear receptor transcription …
PPARGC1B	PPARG coactivator 1 beta(PPARGC1B)	GO:0001503~ossification,GO:0006355~regulation of transcription, DNA-templated,GO:0006390~transcription from mitochondrial promoter,GO:0007005~mitochondrion organization,GO:0007015~actin filament organization,GO:0010694~positive regulation of alkaline phosphatase activity,GO:0030520~intracellular estrogen receptor signaling pathway,GO:0034614~cellular response to reactive oxygen species,GO:0042327…	GO:0005634~nucleus,GO:0005654~nucleoplasm,GO:0005739~mitochondrion,GO:0016592~mediator complex,	GO:0000166~nucleotide binding,GO:0001104~RNA polymerase II transcription cofactor activity,GO:0003676~nucleic acid binding,GO:0003723~RNA binding,GO:0008134~transcription factor binding,GO:0030331~estrogen receptor binding,GO:0030374~ligand-dependent nuclear receptor transcription coactivator activity,GO:0030546~receptor activator activity,GO:0050682~AF-2 domain binding,
PPHLN1	periphilin 1(PPHLN1)	GO:0006351~transcription, DNA-templated,GO:0006355~regulation of transcription, DNA-templated,GO:0031424~keratinization,	GO:0005654~nucleoplasm,GO:0005694~chromosome,GO:0005737~cytoplasm,GO:0005794~Golgi apparatus,GO:0043231~intracellular membrane-bounded organelle,	GO:0005515~protein binding,GO:0044822~poly(A) RNA binding,
PPIL4	peptidylprolyl isomerase like 4(PPIL4)	GO:0000413~protein peptidyl-prolyl isomerization,GO:0006457~protein folding,	GO:0005654~nucleoplasm,GO:0005737~cytoplasm,	GO:0000166~nucleotide binding,GO:0003676~nucleic acid binding,GO:0003755~peptidyl-prolyl cis-trans isomerase activity,GO:0044822~poly(A) RNA binding,
PPP1R18	protein phosphatase 1 regulatory subunit 18(PPP1R18)		GO:0005737~cytoplasm,GO:0005856~cytoskeleton,	GO:0003779~actin binding,GO:0005515~protein binding,GO:0019902~phosphatase binding,
PPP2R1B	protein phosphatase 2 scaffold subunit Abeta(PPP2R1B)	GO:0006461~protein complex assembly,GO:0060561~apoptotic process involved in morphogenesis,GO:2001241~positive regulation of extrinsic apoptotic signaling pathway in absence of ligand,	GO:0045121~membrane raft,GO:0070062~extracellular exosome,	GO:0005515~protein binding,GO:0008601~protein phosphatase type 2A regulator activity,
PPP3CB	protein phosphatase 3 catalytic subunit beta(PPP3CB)	GO:0001915~negative regulation of T cell mediated cytotoxicity,GO:0001946~lymphangiogenesis,GO:0006468~protein phosphorylation,GO:0006470~protein dephosphorylation,GO:0007165~signal transduction,GO:0007223~Wnt signaling pathway, calcium modulating pathway,GO:0007507~heart development,GO:0007612~learning,GO:0007613~memory,GO:0016311~dephosphorylation,GO:0017156~calcium ion regulated exocytosis,GO:…	GO:0005654~nucleoplasm,GO:0005829~cytosol,GO:0005886~plasma membrane,GO:0005955~calcineurin complex,GO:0030018~Z disc,GO:0030315~T-tubule,	GO:0004721~phosphoprotein phosphatase activity,GO:0004722~protein serine/threonine phosphatase activity,GO:0005509~calcium ion binding,GO:0005515~protein binding,GO:0005516~calmodulin binding,GO:0008144~drug binding,GO:0019899~enzyme binding,GO:0030346~protein phosphatase 2B binding,GO:0033192~calmodulin-dependent protein phosphatase activity,GO:0046983~protein dimerization activity,
PPP3R1	protein phosphatase 3 regulatory subunit B, alpha(PPP3R1)	GO:0006470~protein dephosphorylation,GO:0007223~Wnt signaling pathway, calcium modulating pathway,GO:0033173~calcineurin-NFAT signaling cascade,GO:0038095~Fc-epsilon receptor signaling pathway,GO:0045944~positive regulation of transcription from RNA polymerase II promoter,GO:0051533~positive regulation of NFAT protein import into nucleus,GO:1900740~positive regulation of protein insertion into mi…	GO:0005654~nucleoplasm,GO:0005739~mitochondrion,GO:0005829~cytosol,GO:0005955~calcineurin complex,GO:0042383~sarcolemma,	GO:0004723~calcium-dependent protein serine/threonine phosphatase activity,GO:0005509~calcium ion binding,GO:0005515~protein binding,GO:0005516~calmodulin binding,GO:0019904~protein domain specific binding,
PTGFRN	prostaglandin F2 receptor inhibitor(PTGFRN)	GO:0034389~lipid particle organization,	GO:0005789~endoplasmic reticulum membrane,GO:0005794~Golgi apparatus,GO:0005886~plasma membrane,GO:0009986~cell surface,GO:0016021~integral component of membrane,	GO:0005515~protein binding,
PTP4A1	protein tyrosine phosphatase type IVA, member 1(PTP4A1)	GO:0007049~cell cycle,GO:0007275~multicellular organism development,GO:0030335~positive regulation of cell migration,GO:0035335~peptidyl-tyrosine dephosphorylation,	GO:0005634~nucleus,GO:0005737~cytoplasm,GO:0005769~early endosome,GO:0005783~endoplasmic reticulum,GO:0005819~spindle,GO:0009898~cytoplasmic side of plasma membrane,GO:0070062~extracellular exosome,	GO:0004725~protein tyrosine phosphatase activity,GO:0008138~protein tyrosine/serine/threonine phosphatase activity,GO:0016791~phosphatase activity,
PTPN13	protein tyrosine phosphatase, non-receptor type 13(PTPN13)	GO:0006470~protein dephosphorylation,GO:0014066~regulation of phosphatidylinositol 3-kinase signaling,GO:0035335~peptidyl-tyrosine dephosphorylation,GO:0070830~bicellular tight junction assembly,	GO:0005634~nucleus,GO:0005737~cytoplasm,GO:0005856~cytoskeleton,GO:0005886~plasma membrane,GO:0030027~lamellipodium,GO:0043005~neuron projection,GO:0044297~cell body,GO:0070062~extracellular exosome,	GO:0004725~protein tyrosine phosphatase activity,GO:0005515~protein binding,GO:0036312~phosphatidylinositol 3-kinase regulatory subunit binding,
R3HDM1	R3H domain containing 1(R3HDM1)			GO:0003676~nucleic acid binding,GO:0044822~poly(A) RNA binding,
RAB11A	RAB11A, member RAS oncogene family(RAB11A)	GO:0000910~cytokinesis,GO:0003091~renal water homeostasis,GO:0007080~mitotic metaphase plate congression,GO:0007264~small GTPase mediated signal transduction,GO:0010634~positive regulation of epithelial cell migration,GO:0010796~regulation of multivesicular body size,GO:0010971~positive regulation of G2/M transition of mitotic cell cycle,GO:0015031~protein transport,GO:0016192~vesicle-mediated tr…	GO:0000922~spindle pole,GO:0005622~intracellular,GO:0005739~mitochondrion,GO:0005771~multivesicular body,GO:0005794~Golgi apparatus,GO:0005802~trans-Golgi network,GO:0005813~centrosome,GO:0005828~kinetochore microtubule,GO:0005829~cytosol,GO:0005886~plasma membrane,GO:0016020~membrane,GO:0030133~transport vesicle,GO:0030424~axon,GO:0030659~cytoplasmic vesicle membrane,GO:0031410~cytoplasmic vesic…	GO:0003924~GTPase activity,GO:0005515~protein binding,GO:0005525~GTP binding,GO:0008017~microtubule binding,GO:0019905~syntaxin binding,GO:0031489~myosin V binding,
RAB32	RAB32, member RAS oncogene family(RAB32)	GO:0007005~mitochondrion organization,GO:0007264~small GTPase mediated signal transduction,GO:0019882~antigen processing and presentation,GO:0035646~endosome to melanosome transport,GO:0072657~protein localization to membrane,GO:0090382~phagosome maturation,GO:1903232~melanosome assembly,	GO:0005739~mitochondrion,GO:0005741~mitochondrial outer membrane,GO:0005769~early endosome,GO:0005783~endoplasmic reticulum,GO:0005802~trans-Golgi network,GO:0016020~membrane,GO:0030670~phagocytic vesicle membrane,GO:0031905~early endosome lumen,GO:0033162~melanosome membrane,GO:0042470~melanosome,GO:0044233~ER-mitochondrion membrane contact site,GO:0045335~phagocytic vesicle,	GO:0003924~GTPase activity,GO:0005515~protein binding,GO:0005525~GTP binding,GO:0030742~GTP-dependent protein binding,GO:0035612~AP-2 adaptor complex binding,GO:0035650~AP-1 adaptor complex binding,GO:0035651~AP-3 adaptor complex binding,GO:0036461~BLOC-2 complex binding,
RAB38	RAB38, member RAS oncogene family(RAB38)	GO:0007005~mitochondrion organization,GO:0007264~small GTPase mediated signal transduction,GO:0015031~protein transport,GO:0035646~endosome to melanosome transport,GO:0060155~platelet dense granule organization,GO:0072657~protein localization to membrane,GO:0090383~phagosome acidification,GO:1903232~melanosome assembly,	GO:0005622~intracellular,GO:0005739~mitochondrion,GO:0005764~lysosome,GO:0005769~early endosome,GO:0005783~endoplasmic reticulum,GO:0005794~Golgi apparatus,GO:0005802~trans-Golgi network,GO:0005829~cytosol,GO:0005886~plasma membrane,GO:0016020~membrane,GO:0030670~phagocytic vesicle membrane,GO:0031905~early endosome lumen,GO:0031982~vesicle,GO:0033162~melanosome membrane,GO:0042470~melanosome,GO:…	GO:0003924~GTPase activity,GO:0005515~protein binding,GO:0005525~GTP binding,GO:0030742~GTP-dependent protein binding,GO:0035612~AP-2 adaptor complex binding,GO:0035650~AP-1 adaptor complex binding,GO:0035651~AP-3 adaptor complex binding,GO:0036461~BLOC-2 complex binding,
RAB3D	RAB3D, member RAS oncogene family(RAB3D)	GO:0006887~exocytosis,GO:0007264~small GTPase mediated signal transduction,GO:0015031~protein transport,GO:0017157~regulation of exocytosis,GO:0018125~peptidyl-cysteine methylation,GO:0045453~bone resorption,GO:1903307~positive regulation of regulated secretory pathway,	GO:0005739~mitochondrion,GO:0005881~cytoplasmic microtubule,GO:0005886~plasma membrane,GO:0030133~transport vesicle,GO:0042588~zymogen granule,GO:0070062~extracellular exosome,GO:0099503~secretory vesicle,	GO:0003924~GTPase activity,GO:0005525~GTP binding,GO:0030742~GTP-dependent protein binding,GO:0031489~myosin V binding,GO:0051020~GTPase binding,
RAB7A	RAB7A, member RAS oncogene family(RAB7A)	GO:0006622~protein targeting to lysosome,GO:0006897~endocytosis,GO:0007174~epidermal growth factor catabolic process,GO:0007264~small GTPase mediated signal transduction,GO:0008333~endosome to lysosome transport,GO:0015031~protein transport,GO:0019076~viral release from host cell,GO:0019886~antigen processing and presentation of exogenous peptide antigen via MHC class II,GO:0022615~protein to mem…	GO:0000421~autophagosome membrane,GO:0005622~intracellular,GO:0005764~lysosome,GO:0005765~lysosomal membrane,GO:0005770~late endosome,GO:0005774~vacuolar membrane,GO:0005794~Golgi apparatus,GO:0005811~lipid particle,GO:0005829~cytosol,GO:0010008~endosome membrane,GO:0030670~phagocytic vesicle membrane,GO:0030904~retromer complex,GO:0031902~late endosome membrane,GO:0032419~extrinsic component of …	GO:0003924~GTPase activity,GO:0005515~protein binding,GO:0005525~GTP binding,GO:0019003~GDP binding,GO:0048365~Rac GTPase binding,
RAD23B	RAD23 homolog B, nucleotide excision repair protein(RAD23B)	GO:0000715~nucleotide-excision repair, DNA damage recognition,GO:0000717~nucleotide-excision repair, DNA duplex unwinding,GO:0006289~nucleotide-excision repair,GO:0006294~nucleotide-excision repair, preincision complex assembly,GO:0007283~spermatogenesis,GO:0032434~regulation of proteasomal ubiquitin-dependent protein catabolic process,GO:0043161~proteasome-mediated ubiquitin-dependent protein ca…	GO:0000502~proteasome complex,GO:0005634~nucleus,GO:0005654~nucleoplasm,GO:0005737~cytoplasm,GO:0071942~XPC complex,	GO:0003684~damaged DNA binding,GO:0003697~single-stranded DNA binding,GO:0005515~protein binding,GO:0031593~polyubiquitin binding,
RAI14	retinoic acid induced 14(RAI14)		GO:0005634~nucleus,GO:0005654~nucleoplasm,GO:0005737~cytoplasm,GO:0005739~mitochondrion,GO:0005938~cell cortex,GO:0015629~actin cytoskeleton,
RANBP2	RAN binding protein 2(RANBP2)	GO:0000413~protein peptidyl-prolyl isomerization,GO:0001975~response to amphetamine,GO:0006406~mRNA export from nucleus,GO:0006409~tRNA export from nucleus,GO:0006457~protein folding,GO:0006607~NLS-bearing protein import into nucleus,GO:0007062~sister chromatid cohesion,GO:0007077~mitotic nuclear envelope disassembly,GO:0010827~regulation of glucose transport,GO:0016032~viral process,GO:0016925~p…	GO:0005635~nuclear envelope,GO:0005642~annulate lamellae,GO:0005643~nuclear pore,GO:0005739~mitochondrion,GO:0005829~cytosol,GO:0005875~microtubule associated complex,GO:0016020~membrane,GO:0031965~nuclear membrane,GO:0042405~nuclear inclusion body,GO:0044614~nuclear pore cytoplasmic filaments,GO:0044615~nuclear pore nuclear basket,GO:1990723~cytoplasmic periphery of the nuclear pore complex,	GO:0003723~RNA binding,GO:0003755~peptidyl-prolyl cis-trans isomerase activity,GO:0005515~protein binding,GO:0008270~zinc ion binding,GO:0008536~Ran GTPase binding,GO:0016874~ligase activity,GO:0019789~SUMO transferase activity,GO:0032403~protein complex binding,
RANBP9	RAN binding protein 9(RANBP9)	GO:0006461~protein complex assembly,GO:0007020~microtubule nucleation,GO:0007411~axon guidance,GO:0070373~negative regulation of ERK1 and ERK2 cascade,	GO:0005634~nucleus,GO:0005737~cytoplasm,GO:0005829~cytosol,GO:0005875~microtubule associated complex,GO:0005886~plasma membrane,	GO:0005515~protein binding,GO:0008536~Ran GTPase binding,GO:0019899~enzyme binding,
RAP2C	RAP2C, member of RAS oncogene family(RAP2C)	GO:0007264~small GTPase mediated signal transduction,GO:0030033~microvillus assembly,GO:0030336~negative regulation of cell migration,GO:0031954~positive regulation of protein autophosphorylation,GO:0032486~Rap protein signal transduction,GO:0061097~regulation of protein tyrosine kinase activity,GO:0090557~establishment of endothelial intestinal barrier,GO:1903506~regulation of nucleic acid-templ…	GO:0005622~intracellular,GO:0005737~cytoplasm,GO:0005829~cytosol,GO:0005886~plasma membrane,GO:0005923~bicellular tight junction,GO:0016020~membrane,GO:0044291~cell-cell contact zone,GO:0055038~recycling endosome membrane,GO:0070062~extracellular exosome,	GO:0003713~transcription coactivator activity,GO:0005525~GTP binding,GO:0019003~GDP binding,
RAPGEF2	Rap guanine nucleotide exchange factor 2(RAPGEF2)	GO:0000165~MAPK cascade,GO:0001568~blood vessel development,GO:0001764~neuron migration,GO:0007186~G-protein coupled receptor signaling pathway,GO:0007218~neuropeptide signaling pathway,GO:0007264~small GTPase mediated signal transduction,GO:0008285~negative regulation of cell proliferation,GO:0010976~positive regulation of neuron projection development,GO:0019933~cAMP-mediated signaling,GO:00215…	GO:0005622~intracellular,GO:0005737~cytoplasm,GO:0005770~late endosome,GO:0005829~cytosol,GO:0005886~plasma membrane,GO:0005887~integral component of plasma membrane,GO:0005911~cell-cell junction,GO:0005923~bicellular tight junction,GO:0016020~membrane,GO:0016324~apical plasma membrane,GO:0030139~endocytic vesicle,GO:0043005~neuron projection,GO:0043025~neuronal cell body,GO:0043234~protein compl…	GO:0004871~signal transducer activity,GO:0005088~Ras guanyl-nucleotide exchange factor activity,GO:0005096~GTPase activator activity,GO:0005509~calcium ion binding,GO:0005515~protein binding,GO:0017034~Rap guanyl-nucleotide exchange factor activity,GO:0019992~diacylglycerol binding,GO:0030165~PDZ domain binding,GO:0030552~cAMP binding,GO:0030553~cGMP binding,GO:0031697~beta-1 adrenergic receptor …
RARG	retinoic acid receptor gamma(RARG)	GO:0000122~negative regulation of transcription from RNA polymerase II promoter,GO:0001843~neural tube closure,GO:0002068~glandular epithelial cell development,GO:0003406~retinal pigment epithelium development,GO:0003430~growth plate cartilage chondrocyte growth,GO:0006351~transcription, DNA-templated,GO:0006367~transcription initiation from RNA polymerase II promoter,GO:0008284~positive regulati…	GO:0000790~nuclear chromatin,GO:0005634~nucleus,GO:0005654~nucleoplasm,GO:0005667~transcription factor complex,GO:0016021~integral component of membrane,	GO:0000977~RNA polymerase II regulatory region sequence-specific DNA binding,GO:0003677~DNA binding,GO:0003700~transcription factor activity, sequence-specific DNA binding,GO:0003707~steroid hormone receptor activity,GO:0003708~retinoic acid receptor activity,GO:0005515~protein binding,GO:0008270~zinc ion binding,GO:0043565~sequence-specific DNA binding,GO:0046965~retinoid X receptor binding,
RASA2	RAS p21 protein activator 2(RASA2)	GO:0000165~MAPK cascade,GO:0007165~signal transduction,GO:0035556~intracellular signal transduction,GO:0043547~positive regulation of GTPase activity,GO:0046580~negative regulation of Ras protein signal transduction,	GO:0005622~intracellular,GO:0005737~cytoplasm,GO:0005829~cytosol,GO:0031235~intrinsic component of the cytoplasmic side of the plasma membrane,GO:0048471~perinuclear region of cytoplasm,	GO:0005096~GTPase activator activity,GO:0046872~metal ion binding,
RBM12	RNA binding motif protein 12(RBM12)		GO:0005654~nucleoplasm,	GO:0000166~nucleotide binding,GO:0044822~poly(A) RNA binding,
RBM26	RNA binding motif protein 26(RBM26)	GO:0006397~mRNA processing,GO:0010923~negative regulation of phosphatase activity,		GO:0000166~nucleotide binding,GO:0003676~nucleic acid binding,GO:0003723~RNA binding,GO:0005515~protein binding,GO:0044822~poly(A) RNA binding,GO:0046872~metal ion binding,
REEP1	receptor accessory protein 1(REEP1)	GO:0032386~regulation of intracellular transport,GO:0051205~protein insertion into membrane,GO:0071786~endoplasmic reticulum tubular network organization,	GO:0005737~cytoplasm,GO:0005783~endoplasmic reticulum,GO:0005789~endoplasmic reticulum membrane,GO:0016020~membrane,GO:0016021~integral component of membrane,GO:0031966~mitochondrial membrane,GO:0071782~endoplasmic reticulum tubular network,	GO:0005515~protein binding,GO:0008017~microtubule binding,GO:0031849~olfactory receptor binding,
REEP3	receptor accessory protein 3(REEP3)	GO:0006998~nuclear envelope organization,GO:0007067~mitotic nuclear division,GO:0007084~mitotic nuclear envelope reassembly,GO:0051301~cell division,	GO:0005789~endoplasmic reticulum membrane,GO:0005874~microtubule,GO:0016020~membrane,GO:0016021~integral component of membrane,
RHOB	ras homolog family member B(RHOB)	GO:0000910~cytokinesis,GO:0001525~angiogenesis,GO:0006886~intracellular protein transport,GO:0006915~apoptotic process,GO:0007155~cell adhesion,GO:0007266~Rho protein signal transduction,GO:0008333~endosome to lysosome transport,GO:0010595~positive regulation of endothelial cell migration,GO:0030154~cell differentiation,GO:0030168~platelet activation,GO:0030334~regulation of cell migration,GO:003…	GO:0005634~nucleus,GO:0005769~early endosome,GO:0005829~cytosol,GO:0005886~plasma membrane,GO:0005925~focal adhesion,GO:0010008~endosome membrane,GO:0031902~late endosome membrane,GO:0032154~cleavage furrow,GO:0070062~extracellular exosome,	GO:0003924~GTPase activity,GO:0005515~protein binding,GO:0005525~GTP binding,GO:0019003~GDP binding,
RNF157	ring finger protein 157(RNF157)			GO:0008270~zinc ion binding,
RORA	RAR related orphan receptor A(RORA)	GO:0001525~angiogenesis,GO:0006351~transcription, DNA-templated,GO:0006355~regulation of transcription, DNA-templated,GO:0006367~transcription initiation from RNA polymerase II promoter,GO:0006805~xenobiotic metabolic process,GO:0006809~nitric oxide biosynthetic process,GO:0008589~regulation of smoothened signaling pathway,GO:0010575~positive regulation of vascular endothelial growth factor produ…	GO:0005634~nucleus,GO:0005654~nucleoplasm,	GO:0000977~RNA polymerase II regulatory region sequence-specific DNA binding,GO:0001046~core promoter sequence-specific DNA binding,GO:0001222~transcription corepressor binding,GO:0001223~transcription coactivator binding,GO:0003677~DNA binding,GO:0003700~transcription factor activity, sequence-specific DNA binding,GO:0003707~steroid hormone receptor activity,GO:0004879~RNA polymerase II transcri…
RRM2	ribonucleotide reductase regulatory subunit M2(RRM2)	GO:0000082~G1/S transition of mitotic cell cycle,GO:0000083~regulation of transcription involved in G1/S transition of mitotic cell cycle,GO:0006260~DNA replication,GO:0009186~deoxyribonucleoside diphosphate metabolic process,GO:0009263~deoxyribonucleotide biosynthetic process,GO:0015949~nucleobase-containing small molecule interconversion,GO:0051290~protein heterotetramerization,GO:0055114~oxida…	GO:0005634~nucleus,GO:0005654~nucleoplasm,GO:0005737~cytoplasm,GO:0005829~cytosol,GO:0005971~ribonucleoside-diphosphate reductase complex,	GO:0004748~ribonucleoside-diphosphate reductase activity, thioredoxin disulfide as acceptor,GO:0005515~protein binding,GO:0016491~oxidoreductase activity,GO:0046872~metal ion binding,
RRP1B	ribosomal RNA processing 1B(RRP1B)	GO:0006364~rRNA processing,GO:0010923~negative regulation of phosphatase activity,	GO:0000791~euchromatin,GO:0000792~heterochromatin,GO:0005634~nucleus,GO:0005730~nucleolus,GO:0005829~cytosol,GO:0030687~preribosome, large subunit precursor,GO:0030688~preribosome, small subunit precursor,	GO:0044822~poly(A) RNA binding,
RSL24D1	ribosomal L24 domain containing 1(RSL24D1)	GO:0000027~ribosomal large subunit assembly,GO:0006412~translation,GO:0042254~ribosome biogenesis,GO:1902626~assembly of large subunit precursor of preribosome,	GO:0005634~nucleus,GO:0005730~nucleolus,GO:0005840~ribosome,GO:0022625~cytosolic large ribosomal subunit,	GO:0003735~structural constituent of ribosome,GO:0005515~protein binding,
RTN4R	reticulon 4 receptor(RTN4R)	GO:0006469~negative regulation of protein kinase activity,GO:0007409~axonogenesis,GO:0019221~cytokine-mediated signaling pathway,GO:0023041~neuronal signal transduction,GO:0030517~negative regulation of axon extension,GO:0043547~positive regulation of GTPase activity,GO:0046426~negative regulation of JAK-STAT cascade,GO:0050771~negative regulation of axonogenesis,	GO:0005737~cytoplasm,GO:0005783~endoplasmic reticulum,GO:0005886~plasma membrane,GO:0005887~integral component of plasma membrane,GO:0009986~cell surface,GO:0031225~anchored component of membrane,GO:0043005~neuron projection,GO:0043025~neuronal cell body,GO:0044295~axonal growth cone,GO:0070062~extracellular exosome,	GO:0004860~protein kinase inhibitor activity,GO:0004872~receptor activity,GO:0005515~protein binding,GO:0038131~neuregulin receptor activity,
S100PBP	S100P binding protein(S100PBP)		GO:0005634~nucleus,	GO:0048306~calcium-dependent protein binding,
SAMD4A	sterile alpha motif domain containing 4A(SAMD4A)	GO:0000289~nuclear-transcribed mRNA poly(A) tail shortening,GO:0006355~regulation of transcription, DNA-templated,GO:0017148~negative regulation of translation,GO:0043488~regulation of mRNA stability,GO:0045727~positive regulation of translation,	GO:0000932~cytoplasmic mRNA processing body,GO:0030054~cell junction,GO:0030425~dendrite,GO:0045202~synapse,	GO:0003723~RNA binding,GO:0003729~mRNA binding,GO:0005515~protein binding,GO:0030371~translation repressor activity,GO:0044822~poly(A) RNA binding,
SBK1	SH3 domain binding kinase 1(SBK1)	GO:0006468~protein phosphorylation,	GO:0005737~cytoplasm,	GO:0004674~protein serine/threonine kinase activity,GO:0005524~ATP binding,
SCML1	sex comb on midleg-like 1 (Drosophila)(SCML1)	GO:0006351~transcription, DNA-templated,GO:0006355~regulation of transcription, DNA-templated,GO:0009653~anatomical structure morphogenesis,	GO:0005634~nucleus,	GO:0003677~DNA binding,GO:0003700~transcription factor activity, sequence-specific DNA binding,
SEC22C	SEC22 homolog C, vesicle trafficking protein(SEC22C)	GO:0006810~transport,GO:0006887~exocytosis,GO:0006888~ER to Golgi vesicle-mediated transport,GO:0015031~protein transport,GO:0048280~vesicle fusion with Golgi apparatus,	GO:0005783~endoplasmic reticulum,GO:0005789~endoplasmic reticulum membrane,GO:0016020~membrane,GO:0016021~integral component of membrane,GO:0031201~SNARE complex,	GO:0000149~SNARE binding,GO:0005484~SNAP receptor activity,GO:0005515~protein binding,
SEC23A	Sec23 homolog A, coat complex II component(SEC23A)	GO:0002474~antigen processing and presentation of peptide antigen via MHC class I,GO:0006886~intracellular protein transport,GO:0006888~ER to Golgi vesicle-mediated transport,GO:0016192~vesicle-mediated transport,GO:0019886~antigen processing and presentation of exogenous peptide antigen via MHC class II,GO:0048208~COPII vesicle coating,	GO:0000139~Golgi membrane,GO:0005783~endoplasmic reticulum,GO:0005789~endoplasmic reticulum membrane,GO:0005829~cytosol,GO:0012507~ER to Golgi transport vesicle membrane,GO:0030127~COPII vesicle coat,GO:0030868~smooth endoplasmic reticulum membrane,GO:0048471~perinuclear region of cytoplasm,	GO:0005515~protein binding,GO:0008270~zinc ion binding,
SEC23IP	SEC23 interacting protein(SEC23IP)	GO:0006886~intracellular protein transport,GO:0006888~ER to Golgi vesicle-mediated transport,GO:0007030~Golgi organization,GO:0048208~COPII vesicle coating,	GO:0000139~Golgi membrane,GO:0005737~cytoplasm,GO:0005783~endoplasmic reticulum,GO:0005793~endoplasmic reticulum-Golgi intermediate compartment,GO:0005829~cytosol,GO:0012507~ER to Golgi transport vesicle membrane,GO:0030134~ER to Golgi transport vesicle,	GO:0004620~phospholipase activity,GO:0005515~protein binding,GO:0044822~poly(A) RNA binding,GO:0046872~metal ion binding,
SEC24A	SEC24 homolog A, COPII coat complex component(SEC24A)	GO:0002474~antigen processing and presentation of peptide antigen via MHC class I,GO:0006886~intracellular protein transport,GO:0006888~ER to Golgi vesicle-mediated transport,GO:0019886~antigen processing and presentation of exogenous peptide antigen via MHC class II,GO:0045714~regulation of low-density lipoprotein particle receptor biosynthetic process,GO:0048208~COPII vesicle coating,GO:0050714…	GO:0000139~Golgi membrane,GO:0005789~endoplasmic reticulum membrane,GO:0005829~cytosol,GO:0012507~ER to Golgi transport vesicle membrane,GO:0030127~COPII vesicle coat,GO:0048471~perinuclear region of cytoplasm,	GO:0005515~protein binding,GO:0008270~zinc ion binding,
SEMA3A	semaphorin 3A(SEMA3A)	GO:0001755~neural crest cell migration,GO:0001764~neuron migration,GO:0002027~regulation of heart rate,GO:0006915~apoptotic process,GO:0007411~axon guidance,GO:0007413~axonal fasciculation,GO:0010633~negative regulation of epithelial cell migration,GO:0010977~negative regulation of neuron projection development,GO:0021612~facial nerve structural organization,GO:0021637~trigeminal nerve structural…	GO:0005576~extracellular region,GO:0005615~extracellular space,GO:0030424~axon,GO:0030425~dendrite,	GO:0030215~semaphorin receptor binding,GO:0038191~neuropilin binding,GO:0045499~chemorepellent activity,
SETD7	SET domain containing lysine methyltransferase 7(SETD7)	GO:0006325~chromatin organization,GO:0006351~transcription, DNA-templated,GO:0006355~regulation of transcription, DNA-templated,GO:0006974~cellular response to DNA damage stimulus,GO:0018026~peptidyl-lysine monomethylation,GO:0018027~peptidyl-lysine dimethylation,GO:0034968~histone lysine methylation,GO:0045471~response to ethanol,GO:0045893~positive regulation of transcription, DNA-templated,GO:…	GO:0005654~nucleoplasm,GO:0005694~chromosome,GO:0005730~nucleolus,	GO:0002039~p53 binding,GO:0003682~chromatin binding,GO:0005515~protein binding,GO:0016279~protein-lysine N-methyltransferase activity,GO:0018024~histone-lysine N-methyltransferase activity,
SFXN1	sideroflexin 1(SFXN1)	GO:0006826~iron ion transport,GO:0030218~erythrocyte differentiation,GO:0034220~ion transmembrane transport,GO:0055072~iron ion homeostasis,	GO:0005739~mitochondrion,GO:0005743~mitochondrial inner membrane,GO:0016020~membrane,GO:0016021~integral component of membrane,	GO:0015075~ion transmembrane transporter activity,
SH2B3	SH2B adaptor protein 3(SH2B3)	GO:0007165~signal transduction,GO:0007596~blood coagulation,GO:0009967~positive regulation of signal transduction,GO:0030097~hemopoiesis,GO:0030154~cell differentiation,GO:0035162~embryonic hemopoiesis,GO:0035556~intracellular signal transduction,	GO:0005829~cytosol,	GO:0004871~signal transducer activity,GO:0005515~protein binding,GO:0035591~signaling adaptor activity,
SKIL	SKI like proto-oncogene(SKIL)	GO:0000122~negative regulation of transcription from RNA polymerase II promoter,GO:0001825~blastocyst formation,GO:0002260~lymphocyte homeostasis,GO:0007050~cell cycle arrest,GO:0007179~transforming growth factor beta receptor signaling pathway,GO:0007283~spermatogenesis,GO:0007519~skeletal muscle tissue development,GO:0030512~negative regulation of transforming growth factor beta receptor signal…	GO:0001669~acrosomal vesicle,GO:0005634~nucleus,GO:0005654~nucleoplasm,GO:0005667~transcription factor complex,GO:0005737~cytoplasm,GO:0016605~PML body,GO:0017053~transcriptional repressor complex,GO:0043234~protein complex,	GO:0000978~RNA polymerase II core promoter proximal region sequence-specific DNA binding,GO:0001078~transcriptional repressor activity, RNA polymerase II core promoter proximal region sequence-specific binding,GO:0003682~chromatin binding,GO:0003714~transcription corepressor activity,GO:0005515~protein binding,GO:0019904~protein domain specific binding,GO:0032403~protein complex binding,GO:004633…
SLC25A36	solute carrier family 25 member 36(SLC25A36)	GO:0000002~mitochondrial genome maintenance,GO:0006412~translation,GO:0006810~transport,GO:0006864~pyrimidine nucleotide transport,GO:0007005~mitochondrion organization,GO:0051881~regulation of mitochondrial membrane potential,GO:0055085~transmembrane transport,	GO:0005739~mitochondrion,GO:0005743~mitochondrial inner membrane,GO:0016021~integral component of membrane,	GO:0003735~structural constituent of ribosome,GO:0015218~pyrimidine nucleotide transmembrane transporter activity,
SLC35B4	solute carrier family 35 member B4(SLC35B4)	GO:0006111~regulation of gluconeogenesis,GO:0008643~carbohydrate transport,GO:0015783~GDP-fucose transport,GO:0015788~UDP-N-acetylglucosamine transport,GO:0015790~UDP-xylose transport,GO:0055085~transmembrane transport,GO:1990569~UDP-N-acetylglucosamine transmembrane transport,	GO:0000139~Golgi membrane,GO:0005783~endoplasmic reticulum,GO:0005794~Golgi apparatus,GO:0016021~integral component of membrane,GO:0030173~integral component of Golgi membrane,GO:0030176~integral component of endoplasmic reticulum membrane,	GO:0005457~GDP-fucose transmembrane transporter activity,GO:0005462~UDP-N-acetylglucosamine transmembrane transporter activity,GO:0005464~UDP-xylose transmembrane transporter activity,GO:0005515~protein binding,
SLC35C1	solute carrier family 35 member C1(SLC35C1)	GO:0008643~carbohydrate transport,GO:0015783~GDP-fucose transport,GO:0030259~lipid glycosylation,GO:0045746~negative regulation of Notch signaling pathway,	GO:0000139~Golgi membrane,GO:0005794~Golgi apparatus,GO:0016021~integral component of membrane,	GO:0005457~GDP-fucose transmembrane transporter activity,
SLC35G2	solute carrier family 35 member G2(SLC35G2)		GO:0005794~Golgi apparatus,GO:0005886~plasma membrane,GO:0005887~integral component of plasma membrane,
SLC41A2	solute carrier family 41 member 2(SLC41A2)	GO:0055085~transmembrane transport,GO:0070838~divalent metal ion transport,GO:0098655~cation transmembrane transport,GO:1903830~magnesium ion transmembrane transport,	GO:0005886~plasma membrane,GO:0016021~integral component of membrane,	GO:0005515~protein binding,GO:0015095~magnesium ion transmembrane transporter activity,
SLC5A3	solute carrier family 5 member 3(SLC5A3)	GO:0006020~inositol metabolic process,GO:0006810~transport,GO:0006814~sodium ion transport,GO:0007422~peripheral nervous system development,GO:0015798~myo-inositol transport,GO:0043576~regulation of respiratory gaseous exchange,GO:0055085~transmembrane transport,	GO:0005886~plasma membrane,GO:0005887~integral component of plasma membrane,GO:0016021~integral component of membrane,	GO:0005367~myo-inositol:sodium symporter activity,
SLC6A9	solute carrier family 6 member 9(SLC6A9)	GO:0003333~amino acid transmembrane transport,GO:0006810~transport,GO:0015816~glycine transport,GO:0036233~glycine import,GO:0060012~synaptic transmission, glycinergic,GO:0061537~glycine secretion, neurotransmission,	GO:0005886~plasma membrane,GO:0005887~integral component of plasma membrane,GO:0016020~membrane,GO:0098793~presynapse,	GO:0005283~sodium:amino acid symporter activity,GO:0005328~neurotransmitter:sodium symporter activity,GO:0015375~glycine:sodium symporter activity,
SLC7A11	solute carrier family 7 member 11(SLC7A11)	GO:0006865~amino acid transport,GO:0006979~response to oxidative stress,GO:0007420~brain development,GO:0009636~response to toxic substance,GO:0035094~response to nicotine,GO:0050900~leukocyte migration,GO:0070306~lens fiber cell differentiation,GO:0070527~platelet aggregation,GO:0089711~L-glutamate transmembrane transport,	GO:0005791~rough endoplasmic reticulum,GO:0005856~cytoskeleton,GO:0005886~plasma membrane,GO:0005887~integral component of plasma membrane,GO:0009986~cell surface,GO:0016020~membrane,GO:0016021~integral component of membrane,	GO:0005515~protein binding,GO:0015171~amino acid transmembrane transporter activity,GO:0015327~cystine:glutamate antiporter activity,
SMARCD2	SWI/SNF related, matrix associated, actin dependent regulator of chromatin, subfamily d, member 2(SMARCD2)	GO:0006337~nucleosome disassembly,GO:0006338~chromatin remodeling,GO:0006351~transcription, DNA-templated,GO:0006357~regulation of transcription from RNA polymerase II promoter,GO:0016569~covalent chromatin modification,GO:0043044~ATP-dependent chromatin remodeling,	GO:0000790~nuclear chromatin,GO:0005654~nucleoplasm,GO:0016514~SWI/SNF complex,GO:0043234~protein complex,	GO:0000978~RNA polymerase II core promoter proximal region sequence-specific DNA binding,GO:0000980~RNA polymerase II distal enhancer sequence-specific DNA binding,GO:0003713~transcription coactivator activity,GO:0005515~protein binding,GO:0031492~nucleosomal DNA binding,
SNAI1	snail family transcriptional repressor 1(SNAI1)	GO:0000122~negative regulation of transcription from RNA polymerase II promoter,GO:0001649~osteoblast differentiation,GO:0001707~mesoderm formation,GO:0001837~epithelial to mesenchymal transition,GO:0003198~epithelial to mesenchymal transition involved in endocardial cushion formation,GO:0010718~positive regulation of epithelial to mesenchymal transition,GO:0010957~negative regulation of vitamin …	GO:0005634~nucleus,GO:0005737~cytoplasm,	GO:0000977~RNA polymerase II regulatory region sequence-specific DNA binding,GO:0001078~transcriptional repressor activity, RNA polymerase II core promoter proximal region sequence-specific binding,GO:0005515~protein binding,GO:0019900~kinase binding,GO:0046872~metal ion binding,
SNAPIN	SNAP associated protein(SNAPIN)	GO:0006886~intracellular protein transport,GO:0007042~lysosomal lumen acidification,GO:0007269~neurotransmitter secretion,GO:0008089~anterograde axonal transport,GO:0008090~retrograde axonal transport,GO:0008333~endosome to lysosome transport,GO:0010977~negative regulation of neuron projection development,GO:0016032~viral process,GO:0016079~synaptic vesicle exocytosis,GO:0016188~synaptic vesicle …	GO:0000139~Golgi membrane,GO:0005730~nucleolus,GO:0005765~lysosomal membrane,GO:0005794~Golgi apparatus,GO:0008021~synaptic vesicle,GO:0030054~cell junction,GO:0030141~secretory granule,GO:0030672~synaptic vesicle membrane,GO:0031083~BLOC-1 complex,GO:0043234~protein complex,GO:0045202~synapse,GO:0048471~perinuclear region of cytoplasm,GO:1904115~axon cytoplasm,	GO:0000149~SNARE binding,GO:0005515~protein binding,
SNTB2	syntrophin beta 2(SNTB2)		GO:0005737~cytoplasm,GO:0005874~microtubule,GO:0005925~focal adhesion,GO:0016010~dystrophin-associated glycoprotein complex,GO:0016020~membrane,GO:0030658~transport vesicle membrane,GO:0043234~protein complex,GO:0045202~synapse,GO:0070062~extracellular exosome,	GO:0003779~actin binding,GO:0005198~structural molecule activity,GO:0005515~protein binding,GO:0005516~calmodulin binding,GO:0044822~poly(A) RNA binding,
SNX18	sorting nexin 18(SNX18)	GO:0000281~mitotic cytokinesis,GO:0006886~intracellular protein transport,GO:0006897~endocytosis,GO:0007067~mitotic nuclear division,GO:0016050~vesicle organization,GO:0016197~endosomal transport,GO:0036089~cleavage furrow formation,GO:0043547~positive regulation of GTPase activity,	GO:0005654~nucleoplasm,GO:0005768~endosome,GO:0010008~endosome membrane,GO:0016023~cytoplasmic, membrane-bounded vesicle,GO:0030136~clathrin-coated vesicle,GO:0030659~cytoplasmic vesicle membrane,GO:0031234~extrinsic component of cytoplasmic side of plasma membrane,GO:0031410~cytoplasmic vesicle,GO:0043231~intracellular membrane-bounded organelle,GO:0070062~extracellular exosome,	GO:0005515~protein binding,GO:0005546~phosphatidylinositol-4,5-bisphosphate binding,
SNX8	sorting nexin 8(SNX8)	GO:0006886~intracellular protein transport,GO:0006897~endocytosis,GO:0016050~vesicle organization,GO:0034498~early endosome to Golgi transport,	GO:0005829~cytosol,GO:0019898~extrinsic component of membrane,GO:0030904~retromer complex,GO:0031901~early endosome membrane,GO:0043231~intracellular membrane-bounded organelle,	GO:0005515~protein binding,GO:0035091~phosphatidylinositol binding,GO:0042802~identical protein binding,
SOCS1	suppressor of cytokine signaling 1(SOCS1)	GO:0001932~regulation of protein phosphorylation,GO:0006469~negative regulation of protein kinase activity,GO:0007259~JAK-STAT cascade,GO:0010534~regulation of activation of JAK2 kinase activity,GO:0016567~protein ubiquitination,GO:0019221~cytokine-mediated signaling pathway,GO:0040008~regulation of growth,GO:0042510~regulation of tyrosine phosphorylation of Stat1 protein,GO:0042512~negative regu…	GO:0005634~nucleus,GO:0005737~cytoplasm,GO:0005829~cytosol,GO:0016023~cytoplasmic, membrane-bounded vesicle,GO:0031410~cytoplasmic vesicle,	GO:0004860~protein kinase inhibitor activity,GO:0005159~insulin-like growth factor receptor binding,GO:0005515~protein binding,GO:0019210~kinase inhibitor activity,GO:0019901~protein kinase binding,
SOCS3	suppressor of cytokine signaling 3(SOCS3)	GO:0001932~regulation of protein phosphorylation,GO:0006469~negative regulation of protein kinase activity,GO:0007259~JAK-STAT cascade,GO:0016567~protein ubiquitination,GO:0019221~cytokine-mediated signaling pathway,GO:0040008~regulation of growth,GO:0042512~negative regulation of tyrosine phosphorylation of Stat1 protein,GO:0042517~positive regulation of tyrosine phosphorylation of Stat3 protein…	GO:0005622~intracellular,GO:0005737~cytoplasm,GO:0005829~cytosol,	GO:0004860~protein kinase inhibitor activity,GO:0005515~protein binding,
SPAG9	sperm associated antigen 9(SPAG9)	GO:0007257~activation of JUN kinase activity,GO:0007283~spermatogenesis,GO:0030335~positive regulation of cell migration,GO:0042147~retrograde transport, endosome to Golgi,GO:0045666~positive regulation of neuron differentiation,GO:0051146~striated muscle cell differentiation,GO:0051149~positive regulation of muscle cell differentiation,GO:0051260~protein homooligomerization,GO:0090074~negative r…	GO:0001669~acrosomal vesicle,GO:0005737~cytoplasm,GO:0005815~microtubule organizing center,GO:0005829~cytosol,GO:0016021~integral component of membrane,GO:0048471~perinuclear region of cytoplasm,GO:0070062~extracellular exosome,	GO:0005078~MAP-kinase scaffold activity,GO:0005515~protein binding,GO:0008432~JUN kinase binding,GO:0019894~kinesin binding,GO:0030159~receptor signaling complex scaffold activity,GO:0048273~mitogen-activated protein kinase p38 binding,
SPCS3	signal peptidase complex subunit 3(SPCS3)	GO:0006465~signal peptide processing,GO:0006508~proteolysis,	GO:0005783~endoplasmic reticulum,GO:0005787~signal peptidase complex,GO:0005789~endoplasmic reticulum membrane,GO:0016021~integral component of membrane,GO:0031090~organelle membrane,	GO:0008233~peptidase activity,
SPEN	spen family transcriptional repressor(SPEN)	GO:0000122~negative regulation of transcription from RNA polymerase II promoter,GO:0000398~mRNA splicing, via spliceosome,GO:0006351~transcription, DNA-templated,GO:0007219~Notch signaling pathway,GO:0016032~viral process,GO:0045892~negative regulation of transcription, DNA-templated,GO:0050769~positive regulation of neurogenesis,	GO:0005634~nucleus,GO:0005654~nucleoplasm,GO:0017053~transcriptional repressor complex,GO:0070062~extracellular exosome,	GO:0000166~nucleotide binding,GO:0001085~RNA polymerase II transcription factor binding,GO:0001191~transcriptional repressor activity, RNA polymerase II transcription factor binding,GO:0003676~nucleic acid binding,GO:0003677~DNA binding,GO:0005515~protein binding,GO:0044822~poly(A) RNA binding,
SSBP2	single stranded DNA binding protein 2(SSBP2)	GO:0006355~regulation of transcription, DNA-templated,GO:0006366~transcription from RNA polymerase II promoter,GO:0045944~positive regulation of transcription from RNA polymerase II promoter,	GO:0005634~nucleus,GO:0005737~cytoplasm,	GO:0000978~RNA polymerase II core promoter proximal region sequence-specific DNA binding,GO:0001077~transcriptional activator activity, RNA polymerase II core promoter proximal region sequence-specific binding,GO:0003697~single-stranded DNA binding,
SSR3	signal sequence receptor subunit 3(SSR3)	GO:0006614~SRP-dependent cotranslational protein targeting to membrane,	GO:0005622~intracellular,GO:0005789~endoplasmic reticulum membrane,GO:0016021~integral component of membrane,
STAG2	stromal antigen 2(STAG2)	GO:0007062~sister chromatid cohesion,GO:0007067~mitotic nuclear division,GO:0016925~protein sumoylation,GO:0032876~negative regulation of DNA endoreduplication,GO:0051301~cell division,GO:0051321~meiotic cell cycle,	GO:0000775~chromosome, centromeric region,GO:0000785~chromatin,GO:0005634~nucleus,GO:0005654~nucleoplasm,GO:0005694~chromosome,GO:0005730~nucleolus,GO:0005829~cytosol,GO:0005886~plasma membrane,GO:0015629~actin cytoskeleton,GO:0016020~membrane,GO:0045111~intermediate filament cytoskeleton,	GO:0005515~protein binding,
STK17B	serine/threonine kinase 17b(STK17B)	GO:0006468~protein phosphorylation,GO:0006915~apoptotic process,GO:0035556~intracellular signal transduction,GO:0046777~protein autophosphorylation,GO:2000271~positive regulation of fibroblast apoptotic process,	GO:0005634~nucleus,GO:0005793~endoplasmic reticulum-Golgi intermediate compartment,GO:0005886~plasma membrane,GO:0015629~actin cytoskeleton,	GO:0004672~protein kinase activity,GO:0004674~protein serine/threonine kinase activity,GO:0005524~ATP binding,
STK39	serine/threonine kinase 39(STK39)	GO:0001933~negative regulation of protein phosphorylation,GO:0006468~protein phosphorylation,GO:0006950~response to stress,GO:0008217~regulation of blood pressure,GO:0018105~peptidyl-serine phosphorylation,GO:0018107~peptidyl-threonine phosphorylation,GO:0023014~signal transduction by protein phosphorylation,GO:0023016~signal transduction by trans-phosphorylation,GO:0032414~positive regulation of…	GO:0005634~nucleus,GO:0005737~cytoplasm,GO:0005829~cytosol,GO:0005856~cytoskeleton,GO:0016323~basolateral plasma membrane,GO:0016324~apical plasma membrane,GO:0019898~extrinsic component of membrane,	GO:0004672~protein kinase activity,GO:0004674~protein serine/threonine kinase activity,GO:0004702~receptor signaling protein serine/threonine kinase activity,GO:0005515~protein binding,GO:0005524~ATP binding,GO:0016301~kinase activity,GO:0019901~protein kinase binding,
STRIP1	striatin interacting protein 1(STRIP1)	GO:0022604~regulation of cell morphogenesis,GO:0030866~cortical actin cytoskeleton organization,	GO:0005634~nucleus,GO:0005737~cytoplasm,GO:0070062~extracellular exosome,	GO:0005515~protein binding,
STT3B	STT3B, catalytic subunit of the oligosaccharyltransferase complex(STT3B)	GO:0006516~glycoprotein catabolic process,GO:0006986~response to unfolded protein,GO:0018279~protein N-linked glycosylation via asparagine,GO:0030433~ER-associated ubiquitin-dependent protein catabolic process,GO:0043686~co-translational protein modification,GO:0043687~post-translational protein modification,	GO:0005783~endoplasmic reticulum,GO:0008250~oligosaccharyltransferase complex,GO:0016020~membrane,GO:0016021~integral component of membrane,	GO:0004579~dolichyl-diphosphooligosaccharide-protein glycotransferase activity,
STYX	serine/threonine/tyrosine interacting protein(STYX)	GO:0006470~protein dephosphorylation,GO:0007283~spermatogenesis,GO:0045204~MAPK export from nucleus,GO:0070372~regulation of ERK1 and ERK2 cascade,	GO:0005634~nucleus,GO:0005737~cytoplasm,GO:0005829~cytosol,	GO:0005515~protein binding,GO:0008138~protein tyrosine/serine/threonine phosphatase activity,
SYNGR3	synaptogyrin 3(SYNGR3)	GO:0021762~substantia nigra development,GO:0032411~positive regulation of transporter activity,	GO:0008021~synaptic vesicle,GO:0016021~integral component of membrane,GO:0030054~cell junction,GO:0030672~synaptic vesicle membrane,GO:0031594~neuromuscular junction,	GO:0042169~SH2 domain binding,GO:0047485~protein N-terminus binding,
SYPL1	synaptophysin like 1(SYPL1)	GO:0006810~transport,GO:0007268~chemical synaptic transmission,	GO:0005887~integral component of plasma membrane,GO:0008021~synaptic vesicle,GO:0016021~integral component of membrane,GO:0030141~secretory granule,GO:0030285~integral component of synaptic vesicle membrane,GO:0042470~melanosome,GO:0070062~extracellular exosome,	GO:0005215~transporter activity,
TAOK1	TAO kinase 1(TAOK1)	GO:0006281~DNA repair,GO:0006468~protein phosphorylation,GO:0006974~cellular response to DNA damage stimulus,GO:0007062~sister chromatid cohesion,GO:0023014~signal transduction by protein phosphorylation,GO:0031572~G2 DNA damage checkpoint,GO:0031577~spindle checkpoint,GO:0032874~positive regulation of stress-activated MAPK cascade,GO:0046330~positive regulation of JNK cascade,GO:0051493~regulati…	GO:0005737~cytoplasm,GO:0005829~cytosol,GO:0070062~extracellular exosome,	GO:0004672~protein kinase activity,GO:0004674~protein serine/threonine kinase activity,GO:0004702~receptor signaling protein serine/threonine kinase activity,GO:0005515~protein binding,GO:0005524~ATP binding,GO:0016301~kinase activity,GO:0016740~transferase activity,
TBC1D10B	TBC1 domain family member 10B(TBC1D10B)	GO:0006886~intracellular protein transport,GO:0007165~signal transduction,GO:0031338~regulation of vesicle fusion,GO:0042147~retrograde transport, endosome to Golgi,GO:0043087~regulation of GTPase activity,GO:0090630~activation of GTPase activity,GO:1902017~regulation of cilium assembly,	GO:0005829~cytosol,GO:0005886~plasma membrane,GO:0012505~endomembrane system,	GO:0004114~3',5'-cyclic-nucleotide phosphodiesterase activity,GO:0005096~GTPase activator activity,GO:0005515~protein binding,GO:0017137~Rab GTPase binding,
TBL1XR1	transducin beta like 1 X-linked receptor 1(TBL1XR1)	GO:0000122~negative regulation of transcription from RNA polymerase II promoter,GO:0002021~response to dietary excess,GO:0006351~transcription, DNA-templated,GO:0016042~lipid catabolic process,GO:0016575~histone deacetylation,GO:0030814~regulation of cAMP metabolic process,GO:0035264~multicellular organism growth,GO:0043161~proteasome-mediated ubiquitin-dependent protein catabolic process,GO:0044…	GO:0000118~histone deacetylase complex,GO:0005634~nucleus,GO:0005654~nucleoplasm,GO:0005876~spindle microtubule,GO:0016021~integral component of membrane,GO:0017053~transcriptional repressor complex,	GO:0003714~transcription corepressor activity,GO:0005515~protein binding,GO:0008013~beta-catenin binding,GO:0042393~histone binding,GO:0044212~transcription regulatory region DNA binding,GO:0047485~protein N-terminus binding,
TBPL1	TATA-box binding protein like 1(TBPL1)	GO:0001675~acrosome assembly,GO:0006235~dTTP biosynthetic process,GO:0006352~DNA-templated transcription, initiation,GO:0006355~regulation of transcription, DNA-templated,GO:0006366~transcription from RNA polymerase II promoter,GO:0007289~spermatid nucleus differentiation,	GO:0005672~transcription factor TFIIA complex,GO:0005737~cytoplasm,	GO:0003677~DNA binding,GO:0003713~transcription coactivator activity,GO:0005515~protein binding,
TFPI2	tissue factor pathway inhibitor 2(TFPI2)	GO:0007596~blood coagulation,GO:0010951~negative regulation of endopeptidase activity,GO:0071498~cellular response to fluid shear stress,	GO:0005578~proteinaceous extracellular matrix,GO:0005634~nucleus,GO:0031012~extracellular matrix,	GO:0004867~serine-type endopeptidase inhibitor activity,GO:0005201~extracellular matrix structural constituent,
TLE1	transducin like enhancer of split 1(TLE1)	GO:0000122~negative regulation of transcription from RNA polymerase II promoter,GO:0006351~transcription, DNA-templated,GO:0006355~regulation of transcription, DNA-templated,GO:0007165~signal transduction,GO:0007275~multicellular organism development,GO:0009887~organ morphogenesis,GO:0010628~positive regulation of gene expression,GO:0016055~Wnt signaling pathway,GO:0030178~negative regulation of …	GO:0005634~nucleus,GO:0005654~nucleoplasm,GO:0005730~nucleolus,GO:0005737~cytoplasm,GO:0005829~cytosol,	GO:0001106~RNA polymerase II transcription corepressor activity,GO:0005515~protein binding,GO:0008134~transcription factor binding,GO:0042802~identical protein binding,
TM4SF1	transmembrane 4 L six family member 1(TM4SF1)		GO:0005887~integral component of plasma membrane,GO:0016021~integral component of membrane,
TM9SF3	transmembrane 9 superfamily member 3(TM9SF3)		GO:0016021~integral component of membrane,
TMEM170A	transmembrane protein 170A(TMEM170A)	GO:0006998~nuclear envelope organization,GO:0051292~nuclear pore complex assembly,GO:0071786~endoplasmic reticulum tubular network organization,	GO:0005635~nuclear envelope,GO:0005789~endoplasmic reticulum membrane,GO:0016021~integral component of membrane,	GO:0005515~protein binding,
TMEM181	transmembrane protein 181(TMEM181)	GO:0009405~pathogenesis,	GO:0016021~integral component of membrane,	GO:0015643~toxic substance binding,
TMEM56	transmembrane protein 56(TMEM56)		GO:0016021~integral component of membrane,
TMEM87A	transmembrane protein 87A(TMEM87A)		GO:0016021~integral component of membrane,
TMEM87B	transmembrane protein 87B(TMEM87B)		GO:0016021~integral component of membrane,
TNFRSF10B	TNF receptor superfamily member 10b(TNFRSF10B)	GO:0006915~apoptotic process,GO:0006919~activation of cysteine-type endopeptidase activity involved in apoptotic process,GO:0006954~inflammatory response,GO:0006955~immune response,GO:0007165~signal transduction,GO:0007166~cell surface receptor signaling pathway,GO:0007250~activation of NF-kappaB-inducing kinase activity,GO:0007275~multicellular organism development,GO:0008625~extrinsic apoptotic…	GO:0005622~intracellular,GO:0005886~plasma membrane,GO:0005887~integral component of plasma membrane,GO:0009986~cell surface,GO:0016021~integral component of membrane,	GO:0004872~receptor activity,GO:0005031~tumor necrosis factor-activated receptor activity,GO:0005515~protein binding,GO:0045569~TRAIL binding,
TNRC6C	trinucleotide repeat containing 6C(TNRC6C)	GO:0007223~Wnt signaling pathway, calcium modulating pathway,GO:0035194~posttranscriptional gene silencing by RNA,GO:0035195~gene silencing by miRNA,GO:0035278~miRNA mediated inhibition of translation,GO:0048015~phosphatidylinositol-mediated signaling,GO:0060213~positive regulation of nuclear-transcribed mRNA poly(A) tail shortening,GO:1900153~positive regulation of nuclear-transcribed mRNA catab…	GO:0005829~cytosol,	GO:0000166~nucleotide binding,GO:0003723~RNA binding,GO:0005515~protein binding,
TPM4	tropomyosin 4(TPM4)	GO:0001649~osteoblast differentiation,GO:0006928~movement of cell or subcellular component,GO:0006936~muscle contraction,GO:0007015~actin filament organization,GO:0030049~muscle filament sliding,	GO:0001725~stress fiber,GO:0002102~podosome,GO:0005829~cytosol,GO:0005856~cytoskeleton,GO:0005862~muscle thin filament tropomyosin,GO:0005884~actin filament,GO:0005925~focal adhesion,GO:0016020~membrane,GO:0030863~cortical cytoskeleton,GO:0031941~filamentous actin,GO:0070062~extracellular exosome,	GO:0005509~calcium ion binding,GO:0005515~protein binding,GO:0008307~structural constituent of muscle,GO:0051015~actin filament binding,
TRIQK	triple QxxK/R motif containing(TRIQK)		GO:0005789~endoplasmic reticulum membrane,GO:0016021~integral component of membrane,
TRPS1	transcriptional repressor GATA binding 1(TRPS1)	GO:0000122~negative regulation of transcription from RNA polymerase II promoter,GO:0001501~skeletal system development,GO:0006366~transcription from RNA polymerase II promoter,GO:0006607~NLS-bearing protein import into nucleus,GO:0007507~heart development,GO:0009887~organ morphogenesis,GO:0009888~tissue development,GO:0032330~regulation of chondrocyte differentiation,GO:0045165~cell fate commitme…	GO:0000790~nuclear chromatin,GO:0005634~nucleus,GO:0005654~nucleoplasm,GO:0005667~transcription factor complex,	GO:0000977~RNA polymerase II regulatory region sequence-specific DNA binding,GO:0001085~RNA polymerase II transcription factor binding,GO:0001228~transcriptional activator activity, RNA polymerase II transcription regulatory region sequence-specific binding,GO:0003682~chromatin binding,GO:0003700~transcription factor activity, sequence-specific DNA binding,GO:0005515~protein binding,GO:0008270~zi…
TULP4	tubby like protein 4(TULP4)	GO:0006355~regulation of transcription, DNA-templated,GO:0016567~protein ubiquitination,GO:0035556~intracellular signal transduction,GO:0061512~protein localization to cilium,	GO:0005622~intracellular,GO:0005737~cytoplasm,GO:0005929~cilium,	GO:0003700~transcription factor activity, sequence-specific DNA binding,GO:0035091~phosphatidylinositol binding,
TUSC3	tumor suppressor candidate 3(TUSC3)	GO:0006487~protein N-linked glycosylation,GO:0015693~magnesium ion transport,GO:0018279~protein N-linked glycosylation via asparagine,GO:0050890~cognition,GO:0055085~transmembrane transport,GO:1903830~magnesium ion transmembrane transport,	GO:0005739~mitochondrion,GO:0005789~endoplasmic reticulum membrane,GO:0005886~plasma membrane,GO:0005887~integral component of plasma membrane,GO:0008250~oligosaccharyltransferase complex,GO:0016021~integral component of membrane,	GO:0004579~dolichyl-diphosphooligosaccharide-protein glycotransferase activity,GO:0015095~magnesium ion transmembrane transporter activity,
TWISTNB	TWIST neighbor(TWISTNB)	GO:0006361~transcription initiation from RNA polymerase I promoter,GO:0006362~transcription elongation from RNA polymerase I promoter,GO:0006363~termination of RNA polymerase I transcription,GO:0045815~positive regulation of gene expression, epigenetic,	GO:0005634~nucleus,GO:0005654~nucleoplasm,GO:0005730~nucleolus,GO:0005736~DNA-directed RNA polymerase I complex,GO:0015630~microtubule cytoskeleton,	GO:0001054~RNA polymerase I activity,GO:0003899~DNA-directed RNA polymerase activity,
UBAC1	UBA domain containing 1(UBAC1)	GO:0016567~protein ubiquitination,	GO:0005737~cytoplasm,GO:0005794~Golgi apparatus,GO:0005886~plasma membrane,GO:0070062~extracellular exosome,	GO:0005515~protein binding,
UBE2D1	ubiquitin conjugating enzyme E2 D1(UBE2D1)	GO:0000122~negative regulation of transcription from RNA polymerase II promoter,GO:0000209~protein polyubiquitination,GO:0002223~stimulatory C-type lectin receptor signaling pathway,GO:0006511~ubiquitin-dependent protein catabolic process,GO:0030509~BMP signaling pathway,GO:0031145~anaphase-promoting complex-dependent catabolic process,GO:0031398~positive regulation of protein ubiquitination,GO:0…	GO:0000151~ubiquitin ligase complex,GO:0005654~nucleoplasm,GO:0005737~cytoplasm,GO:0005829~cytosol,GO:0043234~protein complex,	GO:0004842~ubiquitin-protein transferase activity,GO:0005515~protein binding,GO:0005524~ATP binding,GO:0061631~ubiquitin conjugating enzyme activity,
UBE2D2	ubiquitin conjugating enzyme E2 D2(UBE2D2)	GO:0000209~protein polyubiquitination,GO:0002223~stimulatory C-type lectin receptor signaling pathway,GO:0006464~cellular protein modification process,GO:0006511~ubiquitin-dependent protein catabolic process,GO:0016567~protein ubiquitination,GO:0035666~TRIF-dependent toll-like receptor signaling pathway,GO:0038095~Fc-epsilon receptor signaling pathway,GO:0050852~T cell receptor signaling pathway,…	GO:0000151~ubiquitin ligase complex,GO:0005654~nucleoplasm,GO:0005829~cytosol,GO:0043234~protein complex,GO:0070062~extracellular exosome,	GO:0004842~ubiquitin-protein transferase activity,GO:0005515~protein binding,GO:0005524~ATP binding,GO:0061631~ubiquitin conjugating enzyme activity,
UBE2R2	ubiquitin conjugating enzyme E2 R2(UBE2R2)	GO:0006513~protein monoubiquitination,GO:0043161~proteasome-mediated ubiquitin-dependent protein catabolic process,GO:0070936~protein K48-linked ubiquitination,	GO:0005737~cytoplasm,	GO:0004842~ubiquitin-protein transferase activity,GO:0005515~protein binding,GO:0005524~ATP binding,GO:0031625~ubiquitin protein ligase binding,GO:0061630~ubiquitin protein ligase activity,GO:0061631~ubiquitin conjugating enzyme activity,
UBE2V2	ubiquitin conjugating enzyme E2 V2(UBE2V2)	GO:0000209~protein polyubiquitination,GO:0000729~DNA double-strand break processing,GO:0006282~regulation of DNA repair,GO:0006301~postreplication repair,GO:0006303~double-strand break repair via nonhomologous end joining,GO:0008283~cell proliferation,GO:0010976~positive regulation of neuron projection development,GO:0016567~protein ubiquitination,GO:0032436~positive regulation of proteasomal ubi…	GO:0005634~nucleus,GO:0005654~nucleoplasm,GO:0005737~cytoplasm,GO:0031372~UBC13-MMS2 complex,GO:0070062~extracellular exosome,	GO:0005515~protein binding,GO:0031625~ubiquitin protein ligase binding,GO:0061630~ubiquitin protein ligase activity,GO:0061631~ubiquitin conjugating enzyme activity,
UBE3C	ubiquitin protein ligase E3C(UBE3C)	GO:0000209~protein polyubiquitination,GO:0042787~protein ubiquitination involved in ubiquitin-dependent protein catabolic process,	GO:0000502~proteasome complex,GO:0005622~intracellular,GO:0005634~nucleus,GO:0005737~cytoplasm,	GO:0004842~ubiquitin-protein transferase activity,GO:0005515~protein binding,
UBN1	ubinuclein 1(UBN1)	GO:0006336~DNA replication-independent nucleosome assembly,GO:0006357~regulation of transcription from RNA polymerase II promoter,GO:0010923~negative regulation of phosphatase activity,GO:0016032~viral process,GO:0016569~covalent chromatin modification,	GO:0005634~nucleus,GO:0005654~nucleoplasm,GO:0005923~bicellular tight junction,GO:0016605~PML body,	GO:0003677~DNA binding,GO:0003700~transcription factor activity, sequence-specific DNA binding,GO:0005515~protein binding,
USP15	ubiquitin specific peptidase 15(USP15)	GO:0006511~ubiquitin-dependent protein catabolic process,GO:0007179~transforming growth factor beta receptor signaling pathway,GO:0016579~protein deubiquitination,GO:0030509~BMP signaling pathway,GO:0035520~monoubiquitinated protein deubiquitination,GO:0035616~histone H2B conserved C-terminal lysine deubiquitination,GO:0060389~pathway-restricted SMAD protein phosphorylation,	GO:0005634~nucleus,GO:0005737~cytoplasm,	GO:0004197~cysteine-type endopeptidase activity,GO:0004843~thiol-dependent ubiquitin-specific protease activity,GO:0005160~transforming growth factor beta receptor binding,GO:0005515~protein binding,GO:0036459~thiol-dependent ubiquitinyl hydrolase activity,GO:0042802~identical protein binding,GO:0046332~SMAD binding,GO:0061649~ubiquitinated histone binding,
USP37	ubiquitin specific peptidase 37(USP37)	GO:0000082~G1/S transition of mitotic cell cycle,GO:0006511~ubiquitin-dependent protein catabolic process,GO:0007067~mitotic nuclear division,GO:0016579~protein deubiquitination,GO:0035871~protein K11-linked deubiquitination,GO:0051301~cell division,GO:0071108~protein K48-linked deubiquitination,	GO:0005634~nucleus,	GO:0004197~cysteine-type endopeptidase activity,GO:0004843~thiol-dependent ubiquitin-specific protease activity,GO:0005515~protein binding,GO:0019901~protein kinase binding,GO:0036459~thiol-dependent ubiquitinyl hydrolase activity,
USP44	ubiquitin specific peptidase 44(USP44)	GO:0006511~ubiquitin-dependent protein catabolic process,GO:0007067~mitotic nuclear division,GO:0016579~protein deubiquitination,GO:0043161~proteasome-mediated ubiquitin-dependent protein catabolic process,GO:0051301~cell division,GO:0090231~regulation of spindle checkpoint,GO:0090266~regulation of mitotic cell cycle spindle assembly checkpoint,GO:1904667~negative regulation of ubiquitin protein …	GO:0005634~nucleus,GO:0005730~nucleolus,GO:0015630~microtubule cytoskeleton,	GO:0004843~thiol-dependent ubiquitin-specific protease activity,GO:0005515~protein binding,GO:0008270~zinc ion binding,GO:0036459~thiol-dependent ubiquitinyl hydrolase activity,
VAMP3	vesicle associated membrane protein 3(VAMP3)	GO:0001921~positive regulation of receptor recycling,GO:0006461~protein complex assembly,GO:0006887~exocytosis,GO:0006904~vesicle docking involved in exocytosis,GO:0006906~vesicle fusion,GO:0016192~vesicle-mediated transport,GO:0017156~calcium ion regulated exocytosis,GO:0034446~substrate adhesion-dependent cell spreading,GO:0035493~SNARE complex assembly,GO:0042147~retrograde transport, endosome…	GO:0005622~intracellular,GO:0005829~cytosol,GO:0005886~plasma membrane,GO:0009986~cell surface,GO:0016021~integral component of membrane,GO:0016324~apical plasma membrane,GO:0030054~cell junction,GO:0030133~transport vesicle,GO:0030136~clathrin-coated vesicle,GO:0030141~secretory granule,GO:0030665~clathrin-coated vesicle membrane,GO:0031201~SNARE complex,GO:0032588~trans-Golgi network membrane,G…	GO:0000149~SNARE binding,GO:0005484~SNAP receptor activity,GO:0005515~protein binding,GO:0017075~syntaxin-1 binding,
VAV3	vav guanine nucleotide exchange factor 3(VAV3)	GO:0001525~angiogenesis,GO:0006906~vesicle fusion,GO:0006974~cellular response to DNA damage stimulus,GO:0007229~integrin-mediated signaling pathway,GO:0007264~small GTPase mediated signal transduction,GO:0008361~regulation of cell size,GO:0009967~positive regulation of signal transduction,GO:0030032~lamellipodium assembly,GO:0030168~platelet activation,GO:0030593~neutrophil chemotaxis,GO:0030890…	GO:0005622~intracellular,GO:0005829~cytosol,GO:0005886~plasma membrane,GO:0070062~extracellular exosome,	GO:0005070~SH3/SH2 adaptor activity,GO:0005085~guanyl-nucleotide exchange factor activity,GO:0005089~Rho guanyl-nucleotide exchange factor activity,GO:0005096~GTPase activator activity,GO:0005154~epidermal growth factor receptor binding,GO:0005515~protein binding,GO:0030676~Rac guanyl-nucleotide exchange factor activity,GO:0046872~metal ion binding,
VIM	vimentin(VIM)	GO:0006928~movement of cell or subcellular component,GO:0010628~positive regulation of gene expression,GO:0010977~negative regulation of neuron projection development,GO:0014002~astrocyte development,GO:0016032~viral process,GO:0030049~muscle filament sliding,GO:0045109~intermediate filament organization,GO:0060020~Bergmann glial cell differentiation,GO:0060395~SMAD protein signal transduction,GO…	GO:0005737~cytoplasm,GO:0005777~peroxisome,GO:0005829~cytosol,GO:0005856~cytoskeleton,GO:0005882~intermediate filament,GO:0005886~plasma membrane,GO:0005925~focal adhesion,GO:0031012~extracellular matrix,GO:0031252~cell leading edge,GO:0043005~neuron projection,GO:0045111~intermediate filament cytoskeleton,GO:0070062~extracellular exosome,	GO:0001948~glycoprotein binding,GO:0003725~double-stranded RNA binding,GO:0005198~structural molecule activity,GO:0005200~structural constituent of cytoskeleton,GO:0005212~structural constituent of eye lens,GO:0005515~protein binding,GO:0008022~protein C-terminus binding,GO:0042802~identical protein binding,GO:0097110~scaffold protein binding,GO:1990254~keratin filament binding,
VKORC1L1	vitamin K epoxide reductase complex subunit 1 like 1(VKORC1L1)	GO:0017187~peptidyl-glutamic acid carboxylation,GO:0034599~cellular response to oxidative stress,GO:0042373~vitamin K metabolic process,GO:0055114~oxidation-reduction process,	GO:0005789~endoplasmic reticulum membrane,GO:0016021~integral component of membrane,	GO:0047057~vitamin-K-epoxide reductase (warfarin-sensitive) activity,GO:0048038~quinone binding,
WDR26	WD repeat domain 26(WDR26)		GO:0005654~nucleoplasm,GO:0005737~cytoplasm,	GO:0005515~protein binding,
WDR82	WD repeat domain 82(WDR82)	GO:0051568~histone H3-K4 methylation,GO:0080182~histone H3-K4 trimethylation,	GO:0000784~nuclear chromosome, telomeric region,GO:0000785~chromatin,GO:0005634~nucleus,GO:0016021~integral component of membrane,GO:0035097~histone methyltransferase complex,GO:0048188~Set1C/COMPASS complex,GO:0072357~PTW/PP1 phosphatase complex,	GO:0003682~chromatin binding,GO:0005515~protein binding,GO:0042800~histone methyltransferase activity (H3-K4 specific),
YOD1	YOD1 deubiquitinase(YOD1)	GO:0030433~ER-associated ubiquitin-dependent protein catabolic process,GO:0030968~endoplasmic reticulum unfolded protein response,GO:0035523~protein K29-linked deubiquitination,GO:0035871~protein K11-linked deubiquitination,GO:0070536~protein K63-linked deubiquitination,GO:0071108~protein K48-linked deubiquitination,GO:1904153~negative regulation of retrograde protein transport, ER to cytosol,GO:…	GO:0005634~nucleus,GO:0005829~cytosol,	GO:0004843~thiol-dependent ubiquitin-specific protease activity,GO:0005515~protein binding,GO:0031625~ubiquitin protein ligase binding,GO:0046872~metal ion binding,GO:0061578~Lys63-specific deubiquitinase activity,GO:1904265~ubiquitin-specific protease activity involved in negative regulation of retrograde protein transport, ER to cytosol,GO:1990380~Lys48-specific deubiquitinase activity,
YWHAZ	tyrosine 3-monooxygenase/tryptophan 5-monooxygenase activation protein zeta(YWHAZ)	GO:0006605~protein targeting,GO:0007165~signal transduction,GO:0010941~regulation of cell death,GO:0030168~platelet activation,GO:0043066~negative regulation of apoptotic process,GO:0043488~regulation of mRNA stability,GO:0051683~establishment of Golgi localization,GO:0061024~membrane organization,GO:0090168~Golgi reassembly,GO:0098609~cell-cell adhesion,GO:1900740~positive regulation of protein …	GO:0005615~extracellular space,GO:0005634~nucleus,GO:0005654~nucleoplasm,GO:0005737~cytoplasm,GO:0005739~mitochondrion,GO:0005829~cytosol,GO:0005913~cell-cell adherens junction,GO:0005925~focal adhesion,GO:0030659~cytoplasmic vesicle membrane,GO:0042470~melanosome,GO:0070062~extracellular exosome,GO:0072562~blood microparticle,	GO:0004497~monooxygenase activity,GO:0005515~protein binding,GO:0008134~transcription factor binding,GO:0016301~kinase activity,GO:0019901~protein kinase binding,GO:0019904~protein domain specific binding,GO:0031625~ubiquitin protein ligase binding,GO:0042802~identical protein binding,GO:0044822~poly(A) RNA binding,GO:0098641~cadherin binding involved in cell-cell adhesion,
ZBTB11	zinc finger and BTB domain containing 11(ZBTB11)	GO:0006351~transcription, DNA-templated,GO:0006355~regulation of transcription, DNA-templated,	GO:0005654~nucleoplasm,	GO:0000977~RNA polymerase II regulatory region sequence-specific DNA binding,GO:0003676~nucleic acid binding,GO:0003700~transcription factor activity, sequence-specific DNA binding,GO:0046872~metal ion binding,
ZBTB18	zinc finger and BTB domain containing 18(ZBTB18)	GO:0000122~negative regulation of transcription from RNA polymerase II promoter,GO:0006351~transcription, DNA-templated,GO:0007519~skeletal muscle tissue development,GO:0045892~negative regulation of transcription, DNA-templated,	GO:0000228~nuclear chromosome,GO:0005634~nucleus,GO:0005654~nucleoplasm,GO:0015630~microtubule cytoskeleton,GO:0045171~intercellular bridge,	GO:0003677~DNA binding,GO:0003700~transcription factor activity, sequence-specific DNA binding,GO:0005515~protein binding,GO:0043565~sequence-specific DNA binding,GO:0046872~metal ion binding,
ZBTB39	zinc finger and BTB domain containing 39(ZBTB39)	GO:0006351~transcription, DNA-templated,GO:0006355~regulation of transcription, DNA-templated,	GO:0005634~nucleus,	GO:0003677~DNA binding,GO:0046872~metal ion binding,
ZBTB6	zinc finger and BTB domain containing 6(ZBTB6)	GO:0006351~transcription, DNA-templated,GO:0006355~regulation of transcription, DNA-templated,	GO:0005634~nucleus,	GO:0003677~DNA binding,GO:0005515~protein binding,GO:0046872~metal ion binding,
ZBTB7A	zinc finger and BTB domain containing 7A(ZBTB7A)	GO:0000122~negative regulation of transcription from RNA polymerase II promoter,GO:0006351~transcription, DNA-templated,GO:0007275~multicellular organism development,GO:0030154~cell differentiation,GO:0045892~negative regulation of transcription, DNA-templated,	GO:0005634~nucleus,	GO:0000978~RNA polymerase II core promoter proximal region sequence-specific DNA binding,GO:0001078~transcriptional repressor activity, RNA polymerase II core promoter proximal region sequence-specific binding,GO:0003677~DNA binding,GO:0005515~protein binding,GO:0035035~histone acetyltransferase binding,GO:0046872~metal ion binding,
ZDHHC17	zinc finger DHHC-type containing 17(ZDHHC17)	GO:0007165~signal transduction,GO:0018345~protein palmitoylation,GO:0042953~lipoprotein transport,GO:0043123~positive regulation of I-kappaB kinase/NF-kappaB signaling,GO:1903830~magnesium ion transmembrane transport,	GO:0000139~Golgi membrane,GO:0005737~cytoplasm,GO:0005794~Golgi apparatus,GO:0016021~integral component of membrane,GO:0030054~cell junction,GO:0030659~cytoplasmic vesicle membrane,GO:0030660~Golgi-associated vesicle membrane,GO:0042734~presynaptic membrane,GO:0043231~intracellular membrane-bounded organelle,	GO:0004871~signal transducer activity,GO:0005515~protein binding,GO:0008270~zinc ion binding,GO:0015095~magnesium ion transmembrane transporter activity,GO:0016409~palmitoyltransferase activity,GO:0019706~protein-cysteine S-palmitoyltransferase activity,GO:0042802~identical protein binding,
ZDHHC21	zinc finger DHHC-type containing 21(ZDHHC21)	GO:0001942~hair follicle development,GO:0018230~peptidyl-L-cysteine S-palmitoylation,GO:0018345~protein palmitoylation,GO:0048733~sebaceous gland development,GO:0050999~regulation of nitric-oxide synthase activity,	GO:0000139~Golgi membrane,GO:0005794~Golgi apparatus,GO:0005886~plasma membrane,GO:0016021~integral component of membrane,	GO:0008270~zinc ion binding,GO:0016409~palmitoyltransferase activity,GO:0019706~protein-cysteine S-palmitoyltransferase activity,
ZFAND5	zinc finger AN1-type containing 5(ZFAND5)	GO:0001701~in utero embryonic development,GO:0001944~vasculature development,GO:0003016~respiratory system process,GO:0010761~fibroblast migration,GO:0048008~platelet-derived growth factor receptor signaling pathway,GO:0048705~skeletal system morphogenesis,GO:0048745~smooth muscle tissue development,GO:0060324~face development,	GO:0005737~cytoplasm,	GO:0003677~DNA binding,GO:0005515~protein binding,GO:0008270~zinc ion binding,
ZNF148	zinc finger protein 148(ZNF148)	GO:0000122~negative regulation of transcription from RNA polymerase II promoter,GO:0006366~transcription from RNA polymerase II promoter,GO:0006461~protein complex assembly,GO:0006968~cellular defense response,GO:0007276~gamete generation,GO:0010629~negative regulation of gene expression,GO:0021762~substantia nigra development,GO:0045892~negative regulation of transcription, DNA-templated,GO:0045…	GO:0005654~nucleoplasm,GO:0005794~Golgi apparatus,	GO:0000978~RNA polymerase II core promoter proximal region sequence-specific DNA binding,GO:0001078~transcriptional repressor activity, RNA polymerase II core promoter proximal region sequence-specific binding,GO:0003676~nucleic acid binding,GO:0005515~protein binding,GO:0043565~sequence-specific DNA binding,GO:0046872~metal ion binding,
ZNF521	zinc finger protein 521(ZNF521)	GO:0006351~transcription, DNA-templated,GO:0006355~regulation of transcription, DNA-templated,GO:0048663~neuron fate commitment,	GO:0005634~nucleus,	GO:0003676~nucleic acid binding,GO:0003677~DNA binding,GO:0019904~protein domain specific binding,GO:0046872~metal ion binding,
ZNF529	zinc finger protein 529(ZNF529)	GO:0006351~transcription, DNA-templated,GO:0006355~regulation of transcription, DNA-templated,	GO:0005622~intracellular,GO:0005634~nucleus,	GO:0003676~nucleic acid binding,GO:0003677~DNA binding,GO:0046872~metal ion binding,
ZNF704	zinc finger protein 704(ZNF704)	GO:0006357~regulation of transcription from RNA polymerase II promoter,	GO:0005634~nucleus,	GO:0001158~enhancer sequence-specific DNA binding,GO:0046872~metal ion binding,
ZNF711	zinc finger protein 711(ZNF711)	GO:0006351~transcription, DNA-templated,GO:0006355~regulation of transcription, DNA-templated,GO:0045893~positive regulation of transcription, DNA-templated,	GO:0005634~nucleus,GO:0070062~extracellular exosome,	GO:0000977~RNA polymerase II regulatory region sequence-specific DNA binding,GO:0003677~DNA binding,GO:0003700~transcription factor activity, sequence-specific DNA binding,GO:0005515~protein binding,GO:0043565~sequence-specific DNA binding,GO:0046872~metal ion binding,
ZNRF1	zinc and ring finger 1(ZNRF1)	GO:0000209~protein polyubiquitination,GO:0043161~proteasome-mediated ubiquitin-dependent protein catabolic process,GO:0070936~protein K48-linked ubiquitination,	GO:0005764~lysosome,GO:0005768~endosome,GO:0005829~cytosol,GO:0016020~membrane,GO:0030054~cell junction,GO:0030672~synaptic vesicle membrane,	GO:0004842~ubiquitin-protein transferase activity,GO:0005515~protein binding,GO:0008270~zinc ion binding,GO:0016874~ligase activity,GO:0061630~ubiquitin protein ligase activity,
ZSCAN29	zinc finger and SCAN domain containing 29(ZSCAN29)	GO:0006351~transcription, DNA-templated,GO:0006357~regulation of transcription from RNA polymerase II promoter,	GO:0005634~nucleus,	GO:0000981~RNA polymerase II transcription factor activity, sequence-specific DNA binding,GO:0003676~nucleic acid binding,GO:0003677~DNA binding,GO:0003700~transcription factor activity, sequence-specific DNA binding,GO:0046872~metal ion binding,
ZYG11B	zyg-11 family member B, cell cycle regulator(ZYG11B)	GO:0016567~protein ubiquitination,GO:0051438~regulation of ubiquitin-protein transferase activity,	GO:0031462~Cul2-RING ubiquitin ligase complex,	GO:0004842~ubiquitin-protein transferase activity,
