# Supplementary material for: miRNA expression patterns in blood leukocytes and milk somatic cells of goats infected with small ruminant lentivirus (SRLV)
Source: Sci Rep. 2022 Aug 2;12:13239. doi: 10.1038/s41598-022-17276-y (PMC9344810; doi:10.1038/s41598-022-17276-y)
Supplement: Supplementary file 16 — Supplementary Table S11. [file 41598_2022_17276_MOESM16_ESM.xlsx]

## Sheet: hsa-mir-93-5p_GENE_FUNCTION
Table S11. Gene Ontology (GO) analysis of target genes for hsa-mir-93-5p (based on the DAVID - The Database for Annotation, Visualization and Integrated Discovery, v 6.0)
ID	Gene Name	GENE ONTOLOGY [GO ID and GO Term]
		Biological Process	Cellular Component	Molecular Function
AGFG2	ArfGAP with FG repeats 2(AGFG2)	GO:0043547~positive regulation of GTPase activity,	GO:0016020~membrane,	GO:0005096~GTPase activator activity,GO:0046872~metal ion binding,
ANKRD13C	ankyrin repeat domain 13C(ANKRD13C)	GO:0006621~protein retention in ER lumen,GO:0010869~regulation of receptor biosynthetic process,GO:2000209~regulation of anoikis,	GO:0005783~endoplasmic reticulum,GO:0005789~endoplasmic reticulum membrane,GO:0048471~perinuclear region of cytoplasm,	GO:0005102~receptor binding,
ARAP2	ArfGAP with RhoGAP domain, ankyrin repeat and PH domain 2(ARAP2)	GO:0007165~signal transduction,GO:0043547~positive regulation of GTPase activity,GO:0051056~regulation of small GTPase mediated signal transduction,	GO:0005829~cytosol,	GO:0005096~GTPase activator activity,GO:0005547~phosphatidylinositol-3,4,5-trisphosphate binding,GO:0046872~metal ion binding,
ARL4A	ADP ribosylation factor like GTPase 4A(ARL4A)	GO:0007264~small GTPase mediated signal transduction,GO:0050873~brown fat cell differentiation,	GO:0005634~nucleus,GO:0005654~nucleoplasm,GO:0005730~nucleolus,GO:0005737~cytoplasm,GO:0005886~plasma membrane,	GO:0005515~protein binding,GO:0005525~GTP binding,
ARL4C	ADP ribosylation factor like GTPase 4C(ARL4C)	GO:0007264~small GTPase mediated signal transduction,GO:0032456~endocytic recycling,	GO:0005634~nucleus,GO:0005737~cytoplasm,GO:0005886~plasma membrane,GO:0030175~filopodium,	GO:0003924~GTPase activity,GO:0005515~protein binding,GO:0005525~GTP binding,GO:0043014~alpha-tubulin binding,
ARMC8	armadillo repeat containing 8(ARMC8)			GO:0005515~protein binding,
ARNTL2	aryl hydrocarbon receptor nuclear translocator like 2(ARNTL2)	GO:0006351~transcription, DNA-templated,GO:0006355~regulation of transcription, DNA-templated,GO:0006357~regulation of transcription from RNA polymerase II promoter,GO:0007623~circadian rhythm,GO:0009649~entrainment of circadian clock,GO:0042753~positive regulation of circadian rhythm,GO:0045893~positive regulation of transcription, DNA-templated,GO:0045944~positive regulation of transcription fr…	GO:0005634~nucleus,GO:0005667~transcription factor complex,GO:0005730~nucleolus,GO:0005737~cytoplasm,	GO:0000982~transcription factor activity, RNA polymerase II core promoter proximal region sequence-specific binding,GO:0003700~transcription factor activity, sequence-specific DNA binding,GO:0046983~protein dimerization activity,GO:0070888~E-box binding,
ATL3	atlastin GTPase 3(ATL3)	GO:0006888~ER to Golgi vesicle-mediated transport,GO:0007029~endoplasmic reticulum organization,GO:0007030~Golgi organization,GO:0051260~protein homooligomerization,	GO:0005783~endoplasmic reticulum,GO:0005789~endoplasmic reticulum membrane,GO:0016020~membrane,GO:0016021~integral component of membrane,GO:0071782~endoplasmic reticulum tubular network,	GO:0003924~GTPase activity,GO:0005515~protein binding,GO:0005525~GTP binding,GO:0042802~identical protein binding,
BCL11B	B-cell CLL/lymphoma 11B(BCL11B)	GO:0003334~keratinocyte development,GO:0003382~epithelial cell morphogenesis,GO:0006366~transcription from RNA polymerase II promoter,GO:0007165~signal transduction,GO:0008285~negative regulation of cell proliferation,GO:0010837~regulation of keratinocyte proliferation,GO:0019216~regulation of lipid metabolic process,GO:0021773~striatal medium spiny neuron differentiation,GO:0021902~commitment of…	GO:0005634~nucleus,GO:0043005~neuron projection,	GO:0000978~RNA polymerase II core promoter proximal region sequence-specific DNA binding,GO:0001077~transcriptional activator activity, RNA polymerase II core promoter proximal region sequence-specific binding,GO:0003676~nucleic acid binding,GO:0005515~protein binding,GO:0043565~sequence-specific DNA binding,GO:0044212~transcription regulatory region DNA binding,GO:0046872~metal ion binding,
C2orf69	chromosome 2 open reading frame 69(C2orf69)		GO:0005576~extracellular region,
CACUL1	CDK2 associated cullin domain 1(CACUL1)	GO:0000082~G1/S transition of mitotic cell cycle,GO:0008284~positive regulation of cell proliferation,GO:0042787~protein ubiquitination involved in ubiquitin-dependent protein catabolic process,GO:0045860~positive regulation of protein kinase activity,	GO:0005680~anaphase-promoting complex,	GO:0005515~protein binding,GO:0019901~protein kinase binding,GO:0031625~ubiquitin protein ligase binding,GO:0061630~ubiquitin protein ligase activity,
CAMK2N2	calcium/calmodulin dependent protein kinase II inhibitor 2(CAMK2N2)	GO:0006469~negative regulation of protein kinase activity,	GO:0005634~nucleus,GO:0005813~centrosome,GO:0005829~cytosol,	GO:0008427~calcium-dependent protein kinase inhibitor activity,GO:0019901~protein kinase binding,
CAMTA1	calmodulin binding transcription activator 1(CAMTA1)	GO:0006366~transcription from RNA polymerase II promoter,GO:0045944~positive regulation of transcription from RNA polymerase II promoter,GO:0050885~neuromuscular process controlling balance,	GO:0005634~nucleus,GO:0005737~cytoplasm,	GO:0001077~transcriptional activator activity, RNA polymerase II core promoter proximal region sequence-specific binding,GO:0043565~sequence-specific DNA binding,
CAPN15	calpain 15(CAPN15)	GO:0006355~regulation of transcription, DNA-templated,GO:0006508~proteolysis,	GO:0005737~cytoplasm,	GO:0003700~transcription factor activity, sequence-specific DNA binding,GO:0004198~calcium-dependent cysteine-type endopeptidase activity,GO:0008233~peptidase activity,GO:0008234~cysteine-type peptidase activity,GO:0008270~zinc ion binding,
CBX5	chromobox 5(CBX5)	GO:0007596~blood coagulation,GO:0016032~viral process,GO:0045892~negative regulation of transcription, DNA-templated,	GO:0000118~histone deacetylase complex,GO:0000776~kinetochore,GO:0000784~nuclear chromosome, telomeric region,GO:0005634~nucleus,GO:0005635~nuclear envelope,GO:0005654~nucleoplasm,GO:0005720~nuclear heterochromatin,GO:0005721~pericentric heterochromatin,GO:0005730~nucleolus,GO:0010369~chromocenter,GO:0016605~PML body,GO:0017053~transcriptional repressor complex,GO:0031618~nuclear pericentric hete…	GO:0003682~chromatin binding,GO:0005515~protein binding,GO:0030674~protein binding, bridging,GO:0035064~methylated histone binding,GO:0042803~protein homodimerization activity,GO:0042826~histone deacetylase binding,GO:0070491~repressing transcription factor binding,
CCDC71L	coiled-coil domain containing 71-like(CCDC71L)
CCND2	cyclin D2(CCND2)	GO:0001934~positive regulation of protein phosphorylation,GO:0007049~cell cycle,GO:0008284~positive regulation of cell proliferation,GO:0043066~negative regulation of apoptotic process,GO:0045737~positive regulation of cyclin-dependent protein serine/threonine kinase activity,GO:0051301~cell division,GO:1900087~positive regulation of G1/S transition of mitotic cell cycle,	GO:0000307~cyclin-dependent protein kinase holoenzyme complex,GO:0000785~chromatin,GO:0005634~nucleus,GO:0005654~nucleoplasm,GO:0005730~nucleolus,GO:0005829~cytosol,GO:0031965~nuclear membrane,GO:0097129~cyclin D2-CDK4 complex,	GO:0005515~protein binding,GO:0019901~protein kinase binding,
CDC37L1	cell division cycle 37 like 1(CDC37L1)	GO:0002576~platelet degranulation,GO:0006457~protein folding,GO:0050821~protein stabilization,	GO:0005576~extracellular region,GO:0005737~cytoplasm,GO:0031089~platelet dense granule lumen,	GO:0005515~protein binding,GO:0031072~heat shock protein binding,GO:0051082~unfolded protein binding,GO:0051087~chaperone binding,
CDC40	cell division cycle 40(CDC40)	GO:0000350~generation of catalytic spliceosome for second transesterification step,GO:0000398~mRNA splicing, via spliceosome,GO:0006369~termination of RNA polymerase II transcription,GO:0006405~RNA export from nucleus,GO:0006406~mRNA export from nucleus,GO:0008380~RNA splicing,GO:0031124~mRNA 3'-end processing,GO:0051301~cell division,	GO:0005654~nucleoplasm,GO:0005681~spliceosomal complex,GO:0071013~catalytic step 2 spliceosome,	GO:0000386~second spliceosomal transesterification activity,GO:0005515~protein binding,GO:0044822~poly(A) RNA binding,
CDKN1A	cyclin dependent kinase inhibitor 1A(CDKN1A)	GO:0000079~regulation of cyclin-dependent protein serine/threonine kinase activity,GO:0000082~G1/S transition of mitotic cell cycle,GO:0000086~G2/M transition of mitotic cell cycle,GO:0006974~cellular response to DNA damage stimulus,GO:0006977~DNA damage response, signal transduction by p53 class mediator resulting in cell cycle arrest,GO:0006978~DNA damage response, signal transduction by p53 cl…	GO:0000307~cyclin-dependent protein kinase holoenzyme complex,GO:0005634~nucleus,GO:0005654~nucleoplasm,GO:0005730~nucleolus,GO:0005829~cytosol,GO:0043234~protein complex,GO:0048471~perinuclear region of cytoplasm,GO:0070557~PCNA-p21 complex,	GO:0004861~cyclin-dependent protein serine/threonine kinase inhibitor activity,GO:0005515~protein binding,GO:0016301~kinase activity,GO:0019912~cyclin-dependent protein kinase activating kinase activity,GO:0030332~cyclin binding,GO:0031625~ubiquitin protein ligase binding,GO:0032403~protein complex binding,GO:0046872~metal ion binding,
CNOT7	CCR4-NOT transcription complex subunit 7(CNOT7)	GO:0000289~nuclear-transcribed mRNA poly(A) tail shortening,GO:0000290~deadenylation-dependent decapping of nuclear-transcribed mRNA,GO:0005975~carbohydrate metabolic process,GO:0006351~transcription, DNA-templated,GO:0006977~DNA damage response, signal transduction by p53 class mediator resulting in cell cycle arrest,GO:0007165~signal transduction,GO:0008284~positive regulation of cell prolifera…	GO:0000932~cytoplasmic mRNA processing body,GO:0005634~nucleus,GO:0005654~nucleoplasm,GO:0005829~cytosol,GO:0016020~membrane,GO:0030014~CCR4-NOT complex,	GO:0000175~3'-5'-exoribonuclease activity,GO:0003676~nucleic acid binding,GO:0003700~transcription factor activity, sequence-specific DNA binding,GO:0003723~RNA binding,GO:0004532~exoribonuclease activity,GO:0004535~poly(A)-specific ribonuclease activity,GO:0004871~signal transducer activity,GO:0005515~protein binding,GO:0046872~metal ion binding,
DYNC1LI2	dynein cytoplasmic 1 light intermediate chain 2(DYNC1LI2)	GO:0000226~microtubule cytoskeleton organization,GO:0006888~ER to Golgi vesicle-mediated transport,GO:0007018~microtubule-based movement,GO:0019886~antigen processing and presentation of exogenous peptide antigen via MHC class II,GO:0051642~centrosome localization,	GO:0005813~centrosome,GO:0005829~cytosol,GO:0005868~cytoplasmic dynein complex,GO:0005874~microtubule,GO:0016020~membrane,	GO:0003777~microtubule motor activity,GO:0005524~ATP binding,
EIF2S1	eukaryotic translation initiation factor 2 subunit alpha(EIF2S1)	GO:0006413~translational initiation,GO:0007568~aging,GO:0032057~negative regulation of translational initiation in response to stress,GO:0034198~cellular response to amino acid starvation,GO:0034605~cellular response to heat,GO:0034644~cellular response to UV,GO:0034976~response to endoplasmic reticulum stress,GO:0036499~PERK-mediated unfolded protein response,GO:0046777~protein autophosphorylati…	GO:0005634~nucleus,GO:0005737~cytoplasm,GO:0005829~cytosol,GO:0005840~ribosome,GO:0005844~polysome,GO:0005850~eukaryotic translation initiation factor 2 complex,GO:0005851~eukaryotic translation initiation factor 2B complex,GO:0010494~cytoplasmic stress granule,GO:0016020~membrane,GO:0033290~eukaryotic 48S preinitiation complex,GO:0043614~multi-eIF complex,GO:0044207~translation initiation ternar…	GO:0003743~translation initiation factor activity,GO:0005515~protein binding,GO:0043022~ribosome binding,GO:0044822~poly(A) RNA binding,
EIF4G2	eukaryotic translation initiation factor 4 gamma 2(EIF4G2)	GO:0006413~translational initiation,GO:0006446~regulation of translational initiation,GO:0007050~cell cycle arrest,GO:0007507~heart development,GO:0008219~cell death,GO:0010507~negative regulation of autophagy,GO:0030307~positive regulation of cell growth,GO:0034645~cellular macromolecule biosynthetic process,GO:0045727~positive regulation of translation,GO:0045773~positive regulation of axon ext…	GO:0005829~cytosol,GO:0005913~cell-cell adherens junction,GO:0016020~membrane,GO:0016281~eukaryotic translation initiation factor 4F complex,GO:0030424~axon,	GO:0003723~RNA binding,GO:0003743~translation initiation factor activity,GO:0005515~protein binding,GO:0008135~translation factor activity, RNA binding,GO:0044822~poly(A) RNA binding,GO:0098641~cadherin binding involved in cell-cell adhesion,
EPHA7	EPH receptor A7(EPHA7)	GO:0001934~positive regulation of protein phosphorylation,GO:0006915~apoptotic process,GO:0007420~brain development,GO:0016310~phosphorylation,GO:0018108~peptidyl-tyrosine phosphorylation,GO:0022407~regulation of cell-cell adhesion,GO:0031290~retinal ganglion cell axon guidance,GO:0031952~regulation of protein autophosphorylation,GO:0043281~regulation of cysteine-type endopeptidase activity invol…	GO:0005886~plasma membrane,GO:0005887~integral component of plasma membrane,GO:0030425~dendrite,GO:0031594~neuromuscular junction,GO:0043025~neuronal cell body,GO:0045211~postsynaptic membrane,	GO:0004713~protein tyrosine kinase activity,GO:0005004~GPI-linked ephrin receptor activity,GO:0005515~protein binding,GO:0005524~ATP binding,GO:0008046~axon guidance receptor activity,GO:0045499~chemorepellent activity,GO:0046875~ephrin receptor binding,
ETF1	eukaryotic translation termination factor 1(ETF1)	GO:0000184~nuclear-transcribed mRNA catabolic process, nonsense-mediated decay,GO:0006415~translational termination,GO:0006449~regulation of translational termination,GO:0006479~protein methylation,	GO:0005634~nucleus,GO:0005737~cytoplasm,GO:0005829~cytosol,	GO:0003723~RNA binding,GO:0003747~translation release factor activity,GO:0005515~protein binding,GO:0008079~translation termination factor activity,GO:0016149~translation release factor activity, codon specific,GO:0043022~ribosome binding,GO:0044822~poly(A) RNA binding,
ETV1	ETS variant 1(ETV1)	GO:0006366~transcription from RNA polymerase II promoter,GO:0007411~axon guidance,GO:0007517~muscle organ development,GO:0007638~mechanosensory behavior,GO:0045944~positive regulation of transcription from RNA polymerase II promoter,GO:0048935~peripheral nervous system neuron development,	GO:0005634~nucleus,	GO:0000978~RNA polymerase II core promoter proximal region sequence-specific DNA binding,GO:0001077~transcriptional activator activity, RNA polymerase II core promoter proximal region sequence-specific binding,GO:0003700~transcription factor activity, sequence-specific DNA binding,GO:0005515~protein binding,GO:0043565~sequence-specific DNA binding,
FCHO2	FCH domain only 2(FCHO2)	GO:0010324~membrane invagination,GO:0048268~clathrin coat assembly,GO:0072583~clathrin-mediated endocytosis,GO:0072659~protein localization to plasma membrane,	GO:0005886~plasma membrane,GO:0005905~clathrin-coated pit,GO:0030136~clathrin-coated vesicle,	GO:0001786~phosphatidylserine binding,GO:0005515~protein binding,GO:0005546~phosphatidylinositol-4,5-bisphosphate binding,GO:0035091~phosphatidylinositol binding,
FICD	FIC domain containing(FICD)	GO:0006269~DNA replication, synthesis of RNA primer,GO:0006278~RNA-dependent DNA biosynthetic process,GO:0018117~protein adenylylation,GO:0034260~negative regulation of GTPase activity,	GO:0016021~integral component of membrane,	GO:0003720~telomerase activity,GO:0003724~RNA helicase activity,GO:0003896~DNA primase activity,GO:0004779~sulfate adenylyltransferase activity,GO:0005524~ATP binding,GO:0008193~tRNA guanylyltransferase activity,GO:0008905~mannose-phosphate guanylyltransferase activity,GO:0033677~DNA/RNA helicase activity,GO:0043338~CTP:2,3-di-O-geranylgeranyl-sn-glycero-1-phosphate cytidyltransferase activity,GO…
FOXQ1	forkhead box Q1(FOXQ1)	GO:0006351~transcription, DNA-templated,GO:0006357~regulation of transcription from RNA polymerase II promoter,GO:0031069~hair follicle morphogenesis,	GO:0005634~nucleus,	GO:0000981~RNA polymerase II transcription factor activity, sequence-specific DNA binding,GO:0043565~sequence-specific DNA binding,
GAB1	GRB2 associated binding protein 1(GAB1)	GO:0006979~response to oxidative stress,GO:0007173~epidermal growth factor receptor signaling pathway,GO:0007257~activation of JUN kinase activity,GO:0007507~heart development,GO:0008283~cell proliferation,GO:0008286~insulin receptor signaling pathway,GO:0008544~epidermis development,GO:0014066~regulation of phosphatidylinositol 3-kinase signaling,GO:0030334~regulation of cell migration,GO:003609…	GO:0005829~cytosol,	GO:0004871~signal transducer activity,GO:0005070~SH3/SH2 adaptor activity,GO:0005515~protein binding,GO:0016303~1-phosphatidylinositol-3-kinase activity,GO:0046934~phosphatidylinositol-4,5-bisphosphate 3-kinase activity,
GOLGA1	golgin A1(GOLGA1)	GO:0000042~protein targeting to Golgi,	GO:0005622~intracellular,GO:0005794~Golgi apparatus,GO:0005802~trans-Golgi network,GO:0005829~cytosol,GO:0032580~Golgi cisterna membrane,GO:0043231~intracellular membrane-bounded organelle,GO:0048471~perinuclear region of cytoplasm,	GO:0005515~protein binding,
HBP1	HMG-box transcription factor 1(HBP1)	GO:0006351~transcription, DNA-templated,GO:0006355~regulation of transcription, DNA-templated,GO:0007050~cell cycle arrest,GO:0016055~Wnt signaling pathway,	GO:0005654~nucleoplasm,	GO:0003677~DNA binding,GO:0003723~RNA binding,GO:0005515~protein binding,
JOSD1	Josephin domain containing 1(JOSD1)	GO:0016579~protein deubiquitination,	GO:0005737~cytoplasm,GO:0005886~plasma membrane,GO:0016020~membrane,	GO:0004843~thiol-dependent ubiquitin-specific protease activity,GO:0005515~protein binding,
MAP3K5	mitogen-activated protein kinase kinase kinase 5(MAP3K5)	GO:0000165~MAPK cascade,GO:0000186~activation of MAPKK activity,GO:0002931~response to ischemia,GO:0006468~protein phosphorylation,GO:0007254~JNK cascade,GO:0007257~activation of JUN kinase activity,GO:0008631~intrinsic apoptotic signaling pathway in response to oxidative stress,GO:0010666~positive regulation of cardiac muscle cell apoptotic process,GO:0016032~viral process,GO:0034976~response to…	GO:0005829~cytosol,GO:0009897~external side of plasma membrane,GO:1902911~protein kinase complex,GO:1990604~IRE1-TRAF2-ASK1 complex,	GO:0000287~magnesium ion binding,GO:0004672~protein kinase activity,GO:0004674~protein serine/threonine kinase activity,GO:0004709~MAP kinase kinase kinase activity,GO:0005515~protein binding,GO:0005524~ATP binding,GO:0019901~protein kinase binding,GO:0019903~protein phosphatase binding,GO:0042803~protein homodimerization activity,
MAP3K9	mitogen-activated protein kinase kinase kinase 9(MAP3K9)	GO:0006351~transcription, DNA-templated,GO:0006355~regulation of transcription, DNA-templated,GO:0006468~protein phosphorylation,GO:0006915~apoptotic process,GO:0007256~activation of JNKK activity,GO:0007257~activation of JUN kinase activity,GO:0043065~positive regulation of apoptotic process,GO:0046777~protein autophosphorylation,	GO:0005622~intracellular,GO:0016021~integral component of membrane,	GO:0004672~protein kinase activity,GO:0004674~protein serine/threonine kinase activity,GO:0004706~JUN kinase kinase kinase activity,GO:0004708~MAP kinase kinase activity,GO:0004709~MAP kinase kinase kinase activity,GO:0004713~protein tyrosine kinase activity,GO:0005515~protein binding,GO:0005524~ATP binding,GO:0016301~kinase activity,GO:0042803~protein homodimerization activity,
MKNK2	MAP kinase interacting serine/threonine kinase 2(MKNK2)	GO:0006417~regulation of translation,GO:0006468~protein phosphorylation,GO:0007166~cell surface receptor signaling pathway,GO:0018105~peptidyl-serine phosphorylation,GO:0030097~hemopoiesis,GO:0035556~intracellular signal transduction,GO:0046777~protein autophosphorylation,GO:0071243~cellular response to arsenic-containing substance,GO:0097192~extrinsic apoptotic signaling pathway in absence of li…	GO:0005634~nucleus,GO:0005654~nucleoplasm,GO:0005730~nucleolus,GO:0005737~cytoplasm,GO:0016605~PML body,	GO:0004672~protein kinase activity,GO:0004674~protein serine/threonine kinase activity,GO:0004683~calmodulin-dependent protein kinase activity,GO:0005515~protein binding,GO:0005516~calmodulin binding,GO:0005524~ATP binding,GO:0009931~calcium-dependent protein serine/threonine kinase activity,GO:0046872~metal ion binding,
NBL1	neuroblastoma 1, DAN family BMP antagonist(NBL1)	GO:0007399~nervous system development,GO:0030514~negative regulation of BMP signaling pathway,GO:0035582~sequestering of BMP in extracellular matrix,GO:0038098~sequestering of BMP from receptor via BMP binding,GO:0045666~positive regulation of neuron differentiation,GO:0048263~determination of dorsal identity,GO:0048812~neuron projection morphogenesis,GO:0090027~negative regulation of monocyte ch…	GO:0005615~extracellular space,	GO:0005515~protein binding,GO:0016015~morphogen activity,GO:0036122~BMP binding,GO:0042803~protein homodimerization activity,
NCOA7	nuclear receptor coactivator 7(NCOA7)	GO:0006351~transcription, DNA-templated,GO:0045944~positive regulation of transcription from RNA polymerase II promoter,	GO:0005622~intracellular,GO:0005634~nucleus,	GO:0005515~protein binding,GO:0030374~ligand-dependent nuclear receptor transcription coactivator activity,GO:0035257~nuclear hormone receptor binding,
PEX5L	peroxisomal biogenesis factor 5 like(PEX5L)	GO:0016560~protein import into peroxisome matrix, docking,GO:0043949~regulation of cAMP-mediated signaling,	GO:0005778~peroxisomal membrane,GO:0005829~cytosol,GO:0043235~receptor complex,	GO:0000268~peroxisome targeting sequence binding,GO:0005052~peroxisome matrix targeting signal-1 binding,GO:0031267~small GTPase binding,
PFN2	profilin 2(PFN2)	GO:0010633~negative regulation of epithelial cell migration,GO:0030036~actin cytoskeleton organization,GO:0030833~regulation of actin filament polymerization,GO:0030837~negative regulation of actin filament polymerization,GO:0030838~positive regulation of actin filament polymerization,GO:0032233~positive regulation of actin filament bundle assembly,GO:0032781~positive regulation of ATPase activit…	GO:0005737~cytoplasm,GO:0005856~cytoskeleton,GO:0016021~integral component of membrane,GO:0043195~terminal bouton,GO:0070062~extracellular exosome,	GO:0000774~adenyl-nucleotide exchange factor activity,GO:0003785~actin monomer binding,GO:0005515~protein binding,GO:0005546~phosphatidylinositol-4,5-bisphosphate binding,
PIAS2	protein inhibitor of activated STAT 2(PIAS2)	GO:0006351~transcription, DNA-templated,GO:0016925~protein sumoylation,GO:0030521~androgen receptor signaling pathway,GO:0043433~negative regulation of sequence-specific DNA binding transcription factor activity,GO:0045667~regulation of osteoblast differentiation,GO:0045893~positive regulation of transcription, DNA-templated,GO:0045944~positive regulation of transcription from RNA polymerase II p…	GO:0005634~nucleus,GO:0005654~nucleoplasm,GO:0016605~PML body,GO:0016607~nuclear speck,	GO:0003677~DNA binding,GO:0003713~transcription coactivator activity,GO:0005515~protein binding,GO:0008134~transcription factor binding,GO:0008270~zinc ion binding,GO:0016874~ligase activity,GO:0019789~SUMO transferase activity,GO:0031625~ubiquitin protein ligase binding,GO:0050681~androgen receptor binding,GO:0061665~SUMO ligase activity,
PKD2	polycystin 2, transient receptor potential cation channel(PKD2)	GO:0001658~branching involved in ureteric bud morphogenesis,GO:0001889~liver development,GO:0001892~embryonic placenta development,GO:0001947~heart looping,GO:0003127~detection of nodal flow,GO:0006816~calcium ion transport,GO:0007050~cell cycle arrest,GO:0007259~JAK-STAT cascade,GO:0007368~determination of left/right symmetry,GO:0007507~heart development,GO:0008285~negative regulation of cell pr…	GO:0002133~polycystin complex,GO:0005737~cytoplasm,GO:0005783~endoplasmic reticulum,GO:0005789~endoplasmic reticulum membrane,GO:0005886~plasma membrane,GO:0005887~integral component of plasma membrane,GO:0005911~cell-cell junction,GO:0005929~cilium,GO:0009925~basal plasma membrane,GO:0016021~integral component of membrane,GO:0030027~lamellipodium,GO:0031512~motile primary cilium,GO:0031513~nonmo…	GO:0005102~receptor binding,GO:0005244~voltage-gated ion channel activity,GO:0005245~voltage-gated calcium channel activity,GO:0005248~voltage-gated sodium channel activity,GO:0005267~potassium channel activity,GO:0005509~calcium ion binding,GO:0005515~protein binding,GO:0008092~cytoskeletal protein binding,GO:0022843~voltage-gated cation channel activity,GO:0042802~identical protein binding,GO:0…
PKN2	protein kinase N2(PKN2)	GO:0006351~transcription, DNA-templated,GO:0006355~regulation of transcription, DNA-templated,GO:0006468~protein phosphorylation,GO:0006915~apoptotic process,GO:0007049~cell cycle,GO:0007165~signal transduction,GO:0010631~epithelial cell migration,GO:0018105~peptidyl-serine phosphorylation,GO:0032467~positive regulation of cytokinesis,GO:0035556~intracellular signal transduction,GO:0043297~apical…	GO:0005634~nucleus,GO:0005654~nucleoplasm,GO:0005737~cytoplasm,GO:0005813~centrosome,GO:0005829~cytosol,GO:0005886~plasma membrane,GO:0005913~cell-cell adherens junction,GO:0016021~integral component of membrane,GO:0030027~lamellipodium,GO:0030054~cell junction,GO:0030496~midbody,GO:0032154~cleavage furrow,GO:0043234~protein complex,GO:0043296~apical junction complex,GO:0045111~intermediate filam…	GO:0004672~protein kinase activity,GO:0004674~protein serine/threonine kinase activity,GO:0004697~protein kinase C activity,GO:0005515~protein binding,GO:0005524~ATP binding,GO:0016301~kinase activity,GO:0042826~histone deacetylase binding,GO:0044822~poly(A) RNA binding,GO:0070063~RNA polymerase binding,GO:0098641~cadherin binding involved in cell-cell adhesion,
PNKD	paroxysmal nonkinesigenic dyskinesia(PNKD)	GO:0019243~methylglyoxal catabolic process to D-lactate via S-lactoyl-glutathione,GO:0032225~regulation of synaptic transmission, dopaminergic,GO:0042053~regulation of dopamine metabolic process,GO:0046929~negative regulation of neurotransmitter secretion,GO:0050884~neuromuscular process controlling posture,	GO:0005634~nucleus,GO:0005739~mitochondrion,GO:0016020~membrane,	GO:0004416~hydroxyacylglutathione hydrolase activity,GO:0005515~protein binding,GO:0046872~metal ion binding,
PPP2R2A	protein phosphatase 2 regulatory subunit Balpha(PPP2R2A)	GO:0000086~G2/M transition of mitotic cell cycle,GO:0000184~nuclear-transcribed mRNA catabolic process, nonsense-mediated decay,GO:0000278~mitotic cell cycle,GO:0006470~protein dephosphorylation,GO:0007084~mitotic nuclear envelope reassembly,GO:0032502~developmental process,GO:0043278~response to morphine,GO:0050790~regulation of catalytic activity,GO:0070262~peptidyl-serine dephosphorylation,	GO:0000159~protein phosphatase type 2A complex,GO:0005654~nucleoplasm,GO:0005829~cytosol,	GO:0004722~protein serine/threonine phosphatase activity,GO:0005515~protein binding,GO:0008601~protein phosphatase type 2A regulator activity,GO:0008757~S-adenosylmethionine-dependent methyltransferase activity,GO:0019888~protein phosphatase regulator activity,GO:0032403~protein complex binding,GO:0048156~tau protein binding,GO:0051721~protein phosphatase 2A binding,
PRKAR2B	protein kinase cAMP-dependent type II regulatory subunit beta(PRKAR2B)	GO:0000086~G2/M transition of mitotic cell cycle,GO:0003091~renal water homeostasis,GO:0006631~fatty acid metabolic process,GO:0007596~blood coagulation,GO:0007612~learning,GO:0034199~activation of protein kinase A activity,GO:0035556~intracellular signal transduction,GO:0071377~cellular response to glucagon stimulus,GO:0097332~response to antipsychotic drug,GO:0097338~response to clozapine,GO:20…	GO:0005737~cytoplasm,GO:0005743~mitochondrial inner membrane,GO:0005813~centrosome,GO:0005829~cytosol,GO:0005886~plasma membrane,GO:0005952~cAMP-dependent protein kinase complex,GO:0043025~neuronal cell body,GO:0043197~dendritic spine,GO:0043198~dendritic shaft,GO:0045121~membrane raft,GO:0048471~perinuclear region of cytoplasm,GO:0070062~extracellular exosome,GO:0097546~ciliary base,	GO:0004862~cAMP-dependent protein kinase inhibitor activity,GO:0005515~protein binding,GO:0008603~cAMP-dependent protein kinase regulator activity,GO:0016301~kinase activity,GO:0019904~protein domain specific binding,GO:0030552~cAMP binding,GO:0031625~ubiquitin protein ligase binding,GO:0034236~protein kinase A catalytic subunit binding,
PRR15	proline rich 15(PRR15)	GO:0007275~multicellular organism development,
PRRG4	proline rich and Gla domain 4(PRRG4)		GO:0005576~extracellular region,GO:0016021~integral component of membrane,	GO:0005509~calcium ion binding,
PTPDC1	protein tyrosine phosphatase domain containing 1(PTPDC1)	GO:0007224~smoothened signaling pathway,GO:0035335~peptidyl-tyrosine dephosphorylation,GO:0060271~cilium morphogenesis,	GO:0005634~nucleus,GO:0005654~nucleoplasm,GO:0005737~cytoplasm,	GO:0004725~protein tyrosine phosphatase activity,GO:0008138~protein tyrosine/serine/threonine phosphatase activity,
RAB8B	RAB8B, member RAS oncogene family(RAB8B)	GO:0006904~vesicle docking involved in exocytosis,GO:0007264~small GTPase mediated signal transduction,GO:0009306~protein secretion,GO:0019882~antigen processing and presentation,GO:0031346~positive regulation of cell projection organization,GO:0034332~adherens junction organization,GO:0045046~protein import into peroxisome membrane,GO:0051461~positive regulation of corticotropin secretion,GO:006…	GO:0005622~intracellular,GO:0005739~mitochondrion,GO:0005778~peroxisomal membrane,GO:0005886~plasma membrane,GO:0030670~phagocytic vesicle membrane,GO:0045335~phagocytic vesicle,GO:0048471~perinuclear region of cytoplasm,GO:0051286~cell tip,GO:0070062~extracellular exosome,	GO:0003924~GTPase activity,GO:0005102~receptor binding,GO:0005515~protein binding,GO:0005525~GTP binding,GO:0019003~GDP binding,GO:0030911~TPR domain binding,
RASL11B	RAS like family 11 member B(RASL11B)	GO:0007264~small GTPase mediated signal transduction,GO:0030512~negative regulation of transforming growth factor beta receptor signaling pathway,	GO:0005622~intracellular,GO:0016020~membrane,	GO:0005160~transforming growth factor beta receptor binding,GO:0005525~GTP binding,
RGMB	repulsive guidance molecule family member b(RGMB)	GO:0007155~cell adhesion,GO:0007165~signal transduction,GO:0030509~BMP signaling pathway,GO:0045893~positive regulation of transcription, DNA-templated,	GO:0005793~endoplasmic reticulum-Golgi intermediate compartment,GO:0005886~plasma membrane,GO:0045121~membrane raft,GO:0046658~anchored component of plasma membrane,	GO:0015026~coreceptor activity,GO:0042802~identical protein binding,
ROCK2	Rho associated coiled-coil containing protein kinase 2(ROCK2)	GO:0000910~cytokinesis,GO:0001934~positive regulation of protein phosphorylation,GO:0006468~protein phosphorylation,GO:0006939~smooth muscle contraction,GO:0007249~I-kappaB kinase/NF-kappaB signaling,GO:0007266~Rho protein signal transduction,GO:0010595~positive regulation of endothelial cell migration,GO:0010628~positive regulation of gene expression,GO:0010825~positive regulation of centrosome …	GO:0005622~intracellular,GO:0005634~nucleus,GO:0005813~centrosome,GO:0005829~cytosol,GO:0005886~plasma membrane,GO:0036464~cytoplasmic ribonucleoprotein granule,	GO:0004674~protein serine/threonine kinase activity,GO:0005198~structural molecule activity,GO:0005515~protein binding,GO:0005524~ATP binding,GO:0017048~Rho GTPase binding,GO:0044822~poly(A) RNA binding,GO:0046872~metal ion binding,GO:0072518~Rho-dependent protein serine/threonine kinase activity,
RSBN1	round spermatid basic protein 1(RSBN1)		GO:0005634~nucleus,
SAMD12	sterile alpha motif domain containing 12(SAMD12)
SERTAD2	SERTA domain containing 2(SERTAD2)	GO:0006351~transcription, DNA-templated,GO:0030308~negative regulation of cell growth,GO:0045893~positive regulation of transcription, DNA-templated,	GO:0005634~nucleus,GO:0005737~cytoplasm,	GO:0003713~transcription coactivator activity,
SLC22A23	solute carrier family 22 member 23(SLC22A23)	GO:0015711~organic anion transport,GO:0055085~transmembrane transport,	GO:0005887~integral component of plasma membrane,GO:0016021~integral component of membrane,	GO:0005515~protein binding,GO:0008514~organic anion transmembrane transporter activity,GO:0022857~transmembrane transporter activity,
SLC41A1	solute carrier family 41 member 1(SLC41A1)	GO:0010961~cellular magnesium ion homeostasis,GO:0015693~magnesium ion transport,GO:0035725~sodium ion transmembrane transport,GO:0055085~transmembrane transport,GO:0070838~divalent metal ion transport,GO:0071286~cellular response to magnesium ion,GO:1903830~magnesium ion transmembrane transport,	GO:0005623~cell,GO:0005886~plasma membrane,GO:0016021~integral component of membrane,GO:0016323~basolateral plasma membrane,GO:0043234~protein complex,	GO:0015095~magnesium ion transmembrane transporter activity,GO:0022892~substrate-specific transporter activity,GO:0061768~magnesium:sodium antiporter activity,GO:0072509~divalent inorganic cation transmembrane transporter activity,
SLC7A11	solute carrier family 7 member 11(SLC7A11)	GO:0006865~amino acid transport,GO:0006979~response to oxidative stress,GO:0007420~brain development,GO:0009636~response to toxic substance,GO:0035094~response to nicotine,GO:0050900~leukocyte migration,GO:0070306~lens fiber cell differentiation,GO:0070527~platelet aggregation,GO:0089711~L-glutamate transmembrane transport,	GO:0005791~rough endoplasmic reticulum,GO:0005856~cytoskeleton,GO:0005886~plasma membrane,GO:0005887~integral component of plasma membrane,GO:0009986~cell surface,GO:0016020~membrane,GO:0016021~integral component of membrane,	GO:0005515~protein binding,GO:0015171~amino acid transmembrane transporter activity,GO:0015327~cystine:glutamate antiporter activity,
SQSTM1	sequestosome 1(SQSTM1)	GO:0000122~negative regulation of transcription from RNA polymerase II promoter,GO:0000422~mitophagy,GO:0001934~positive regulation of protein phosphorylation,GO:0002376~immune system process,GO:0006468~protein phosphorylation,GO:0006511~ubiquitin-dependent protein catabolic process,GO:0006914~autophagy,GO:0006915~apoptotic process,GO:0006950~response to stress,GO:0008104~protein localization,GO:…	GO:0000407~pre-autophagosomal structure,GO:0000932~cytoplasmic mRNA processing body,GO:0005654~nucleoplasm,GO:0005737~cytoplasm,GO:0005770~late endosome,GO:0005776~autophagosome,GO:0005783~endoplasmic reticulum,GO:0005829~cytosol,GO:0016234~inclusion body,GO:0016235~aggresome,GO:0016605~PML body,GO:0031410~cytoplasmic vesicle,GO:0044753~amphisome,GO:0044754~autolysosome,GO:0070062~extracellular e…	GO:0004674~protein serine/threonine kinase activity,GO:0005080~protein kinase C binding,GO:0005515~protein binding,GO:0008270~zinc ion binding,GO:0019901~protein kinase binding,GO:0030971~receptor tyrosine kinase binding,GO:0031625~ubiquitin protein ligase binding,GO:0042169~SH2 domain binding,GO:0042802~identical protein binding,GO:0042803~protein homodimerization activity,GO:0043130~ubiquitin b…
STAT3	signal transducer and activator of transcription 3(STAT3)	GO:0000122~negative regulation of transcription from RNA polymerase II promoter,GO:0001659~temperature homeostasis,GO:0001754~eye photoreceptor cell differentiation,GO:0006351~transcription, DNA-templated,GO:0006355~regulation of transcription, DNA-templated,GO:0006357~regulation of transcription from RNA polymerase II promoter,GO:0006606~protein import into nucleus,GO:0006928~movement of cell or…	GO:0000790~nuclear chromatin,GO:0005634~nucleus,GO:0005654~nucleoplasm,GO:0005737~cytoplasm,GO:0005743~mitochondrial inner membrane,GO:0005829~cytosol,GO:0005886~plasma membrane,GO:0090575~RNA polymerase II transcription factor complex,	GO:0000978~RNA polymerase II core promoter proximal region sequence-specific DNA binding,GO:0001077~transcriptional activator activity, RNA polymerase II core promoter proximal region sequence-specific binding,GO:0001103~RNA polymerase II repressing transcription factor binding,GO:0001228~transcriptional activator activity, RNA polymerase II transcription regulatory region sequence-specific bindi…
TAGAP	T-cell activation RhoGTPase activating protein(TAGAP)	GO:0007165~signal transduction,GO:0043547~positive regulation of GTPase activity,GO:0051056~regulation of small GTPase mediated signal transduction,	GO:0005829~cytosol,	GO:0005085~guanyl-nucleotide exchange factor activity,GO:0005096~GTPase activator activity,
TBC1D15	TBC1 domain family member 15(TBC1D15)	GO:0006886~intracellular protein transport,GO:0031338~regulation of vesicle fusion,GO:0043087~regulation of GTPase activity,GO:0090630~activation of GTPase activity,GO:1902017~regulation of cilium assembly,	GO:0005622~intracellular,GO:0005737~cytoplasm,GO:0005739~mitochondrion,GO:0012505~endomembrane system,GO:0070062~extracellular exosome,	GO:0005096~GTPase activator activity,GO:0005515~protein binding,GO:0017137~Rab GTPase binding,
TBC1D9	TBC1 domain family member 9(TBC1D9)	GO:0006886~intracellular protein transport,GO:0031338~regulation of vesicle fusion,GO:0090630~activation of GTPase activity,	GO:0005622~intracellular,GO:0012505~endomembrane system,	GO:0005096~GTPase activator activity,GO:0005509~calcium ion binding,GO:0005515~protein binding,GO:0017137~Rab GTPase binding,
TET1	tet methylcytosine dioxygenase 1(TET1)	GO:0001826~inner cell mass cell differentiation,GO:0006211~5-methylcytosine catabolic process,GO:0006351~transcription, DNA-templated,GO:0006493~protein O-linked glycosylation,GO:0008284~positive regulation of cell proliferation,GO:0016569~covalent chromatin modification,GO:0019511~peptidyl-proline hydroxylation,GO:0019827~stem cell population maintenance,GO:0031062~positive regulation of histone…	GO:0005634~nucleus,	GO:0000907~sulfonate dioxygenase activity,GO:0005506~iron ion binding,GO:0008270~zinc ion binding,GO:0018602~2,4-dichlorophenoxyacetate alpha-ketoglutarate dioxygenase activity,GO:0019798~procollagen-proline dioxygenase activity,GO:0034792~hypophosphite dioxygenase activity,GO:0043566~structure-specific DNA binding,GO:0043734~DNA-N1-methyladenine dioxygenase activity,GO:0052634~C-19 gibberellin 2…
TUSC2	tumor suppressor candidate 2(TUSC2)	GO:0001779~natural killer cell differentiation,GO:0006909~phagocytosis,GO:0006954~inflammatory response,GO:0007049~cell cycle,GO:0007267~cell-cell signaling,GO:0008283~cell proliferation,GO:0032618~interleukin-15 production,GO:0032700~negative regulation of interleukin-17 production,GO:0032733~positive regulation of interleukin-10 production,GO:0048469~cell maturation,GO:0051881~regulation of mit…	GO:0005739~mitochondrion,	GO:0005515~protein binding,
UBE2Q2	ubiquitin conjugating enzyme E2 Q2(UBE2Q2)	GO:0070936~protein K48-linked ubiquitination,	GO:0005737~cytoplasm,	GO:0004842~ubiquitin-protein transferase activity,GO:0005524~ATP binding,GO:0061631~ubiquitin conjugating enzyme activity,
UBE2W	ubiquitin conjugating enzyme E2 W (putative)(UBE2W)	GO:0006281~DNA repair,GO:0006513~protein monoubiquitination,GO:0006515~misfolded or incompletely synthesized protein catabolic process,GO:0043161~proteasome-mediated ubiquitin-dependent protein catabolic process,GO:0070979~protein K11-linked ubiquitination,GO:0071218~cellular response to misfolded protein,	GO:0005634~nucleus,GO:0005737~cytoplasm,GO:0016021~integral component of membrane,	GO:0004842~ubiquitin-protein transferase activity,GO:0005515~protein binding,GO:0005524~ATP binding,GO:0031625~ubiquitin protein ligase binding,GO:0061630~ubiquitin protein ligase activity,
ULK1	unc-51 like autophagy activating kinase 1(ULK1)	GO:0006468~protein phosphorylation,GO:0007165~signal transduction,GO:0008104~protein localization,GO:0010506~regulation of autophagy,GO:0010508~positive regulation of autophagy,GO:0016236~macroautophagy,GO:0016239~positive regulation of macroautophagy,GO:0018105~peptidyl-serine phosphorylation,GO:0031102~neuron projection regeneration,GO:0031175~neuron projection development,GO:0031333~negative r…	GO:0005737~cytoplasm,GO:0005776~autophagosome,GO:0005829~cytosol,GO:0034045~pre-autophagosomal structure membrane,GO:0097629~extrinsic component of omegasome membrane,GO:0097632~extrinsic component of pre-autophagosomal structure membrane,GO:0097635~extrinsic component of autophagosome membrane,GO:1990316~ATG1/ULK1 kinase complex,	GO:0004674~protein serine/threonine kinase activity,GO:0005515~protein binding,GO:0005524~ATP binding,GO:0017137~Rab GTPase binding,GO:0032403~protein complex binding,
WDR82	WD repeat domain 82(WDR82)	GO:0051568~histone H3-K4 methylation,GO:0080182~histone H3-K4 trimethylation,	GO:0000784~nuclear chromosome, telomeric region,GO:0000785~chromatin,GO:0005634~nucleus,GO:0016021~integral component of membrane,GO:0035097~histone methyltransferase complex,GO:0048188~Set1C/COMPASS complex,GO:0072357~PTW/PP1 phosphatase complex,	GO:0003682~chromatin binding,GO:0005515~protein binding,GO:0042800~histone methyltransferase activity (H3-K4 specific),
ZBTB4	zinc finger and BTB domain containing 4(ZBTB4)	GO:0000122~negative regulation of transcription from RNA polymerase II promoter,GO:0006351~transcription, DNA-templated,GO:0006974~cellular response to DNA damage stimulus,GO:0045892~negative regulation of transcription, DNA-templated,	GO:0005634~nucleus,GO:0005694~chromosome,	GO:0000977~RNA polymerase II regulatory region sequence-specific DNA binding,GO:0001227~transcriptional repressor activity, RNA polymerase II transcription regulatory region sequence-specific binding,GO:0003676~nucleic acid binding,GO:0005515~protein binding,GO:0008327~methyl-CpG binding,GO:0010428~methyl-CpNpG binding,GO:0019901~protein kinase binding,GO:0042803~protein homodimerization activity…
ZBTB7A	zinc finger and BTB domain containing 7A(ZBTB7A)	GO:0000122~negative regulation of transcription from RNA polymerase II promoter,GO:0006351~transcription, DNA-templated,GO:0007275~multicellular organism development,GO:0030154~cell differentiation,GO:0045892~negative regulation of transcription, DNA-templated,	GO:0005634~nucleus,	GO:0000978~RNA polymerase II core promoter proximal region sequence-specific DNA binding,GO:0001078~transcriptional repressor activity, RNA polymerase II core promoter proximal region sequence-specific binding,GO:0003677~DNA binding,GO:0005515~protein binding,GO:0035035~histone acetyltransferase binding,GO:0046872~metal ion binding,
ZNF148	zinc finger protein 148(ZNF148)	GO:0000122~negative regulation of transcription from RNA polymerase II promoter,GO:0006366~transcription from RNA polymerase II promoter,GO:0006461~protein complex assembly,GO:0006968~cellular defense response,GO:0007276~gamete generation,GO:0010629~negative regulation of gene expression,GO:0021762~substantia nigra development,GO:0045892~negative regulation of transcription, DNA-templated,GO:0045…	GO:0005654~nucleoplasm,GO:0005794~Golgi apparatus,	GO:0000978~RNA polymerase II core promoter proximal region sequence-specific DNA binding,GO:0001078~transcriptional repressor activity, RNA polymerase II core promoter proximal region sequence-specific binding,GO:0003676~nucleic acid binding,GO:0005515~protein binding,GO:0043565~sequence-specific DNA binding,GO:0046872~metal ion binding,
ZNF704	zinc finger protein 704(ZNF704)	GO:0006357~regulation of transcription from RNA polymerase II promoter,	GO:0005634~nucleus,	GO:0001158~enhancer sequence-specific DNA binding,GO:0046872~metal ion binding,
