# Supplementary material for: miRNA expression patterns in blood leukocytes and milk somatic cells of goats infected with small ruminant lentivirus (SRLV)
Source: Sci Rep. 2022 Aug 2;12:13239. doi: 10.1038/s41598-022-17276-y (PMC9344810; doi:10.1038/s41598-022-17276-y)
Supplement: Supplementary file 17 — Supplementary Table S12. [file 41598_2022_17276_MOESM17_ESM.xlsx]

## Sheet: hsa-mir-214-3p_GENE_FUNCTION
Table S12. Gene Ontology (GO) analysis of target genes for hsa-mir-214-3p (based on the DAVID - The Database for Annotation, Visualization and Integrated Discovery, v 6.0)
ID	Gene Name	GENE ONTOLOGY [GO ID and GO Term]
		Biological Process	Cellular Component	Molecular Function
AP3B1	adaptor related protein complex 3 beta 1 subunit(AP3B1)	GO:0006622~protein targeting to lysosome,GO:0006886~intracellular protein transport,GO:0007596~blood coagulation,GO:0008089~anterograde axonal transport,GO:0016192~vesicle-mediated transport,GO:0032438~melanosome organization,GO:0048007~antigen processing and presentation, exogenous lipid antigen via MHC class Ib,GO:0048490~anterograde synaptic vesicle transport,GO:0051138~positive regulation of …	GO:0005765~lysosomal membrane,GO:0005794~Golgi apparatus,GO:0016020~membrane,GO:0016021~integral component of membrane,GO:0030123~AP-3 adaptor complex,GO:0030131~clathrin adaptor complex,GO:0030665~clathrin-coated vesicle membrane,GO:1904115~axon cytoplasm,	GO:0019903~protein phosphatase binding,GO:0030742~GTP-dependent protein binding,
ARL2	ADP ribosylation factor like GTPase 2(ARL2)	GO:0007021~tubulin complex assembly,GO:0007049~cell cycle,GO:0007264~small GTPase mediated signal transduction,GO:0010811~positive regulation of cell-substrate adhesion,GO:0031113~regulation of microtubule polymerization,GO:0031116~positive regulation of microtubule polymerization,GO:0034260~negative regulation of GTPase activity,GO:0050796~regulation of insulin secretion,GO:0051297~centrosome or…	GO:0005622~intracellular,GO:0005634~nucleus,GO:0005758~mitochondrial intermembrane space,GO:0005759~mitochondrial matrix,GO:0005813~centrosome,GO:0005829~cytosol,GO:0005929~cilium,GO:0016328~lateral plasma membrane,GO:0070062~extracellular exosome,	GO:0003924~GTPase activity,GO:0005095~GTPase inhibitor activity,GO:0005515~protein binding,GO:0005525~GTP binding,GO:0019003~GDP binding,
ASB1	ankyrin repeat and SOCS box containing 1(ASB1)	GO:0016567~protein ubiquitination,GO:0030539~male genitalia development,GO:0035556~intracellular signal transduction,GO:0042036~negative regulation of cytokine biosynthetic process,	GO:0005622~intracellular,
CD164	CD164 molecule(CD164)	GO:0006955~immune response,GO:0007155~cell adhesion,GO:0007157~heterophilic cell-cell adhesion via plasma membrane cell adhesion molecules,GO:0007162~negative regulation of cell adhesion,GO:0007165~signal transduction,GO:0007275~multicellular organism development,GO:0007517~muscle organ development,GO:0008285~negative regulation of cell proliferation,GO:0030097~hemopoiesis,	GO:0005576~extracellular region,GO:0005764~lysosome,GO:0005765~lysosomal membrane,GO:0005768~endosome,GO:0005886~plasma membrane,GO:0005887~integral component of plasma membrane,GO:0010008~endosome membrane,GO:0016021~integral component of membrane,	GO:0005515~protein binding,
CDC25B	cell division cycle 25B(CDC25B)	GO:0000086~G2/M transition of mitotic cell cycle,GO:0000278~mitotic cell cycle,GO:0001556~oocyte maturation,GO:0006468~protein phosphorylation,GO:0007067~mitotic nuclear division,GO:0007144~female meiosis I,GO:0008284~positive regulation of cell proliferation,GO:0032467~positive regulation of cytokinesis,GO:0035335~peptidyl-tyrosine dephosphorylation,GO:0045860~positive regulation of protein kina…	GO:0000922~spindle pole,GO:0005622~intracellular,GO:0005654~nucleoplasm,GO:0005737~cytoplasm,GO:0005813~centrosome,GO:0005829~cytosol,	GO:0004721~phosphoprotein phosphatase activity,GO:0004725~protein tyrosine phosphatase activity,GO:0005515~protein binding,GO:0019901~protein kinase binding,
CNIH1	cornichon family AMPA receptor auxiliary protein 1(CNIH1)	GO:0006810~transport,GO:0006888~ER to Golgi vesicle-mediated transport,GO:0006955~immune response,GO:0007165~signal transduction,GO:0048208~COPII vesicle coating,	GO:0000139~Golgi membrane,GO:0005789~endoplasmic reticulum membrane,GO:0012507~ER to Golgi transport vesicle membrane,GO:0016021~integral component of membrane,GO:0033116~endoplasmic reticulum-Golgi intermediate compartment membrane,
FBLN5	fibulin 5(FBLN5)	GO:0001558~regulation of cell growth,GO:0007160~cell-matrix adhesion,GO:0030198~extracellular matrix organization,GO:0034394~protein localization to cell surface,GO:0046903~secretion,GO:0048251~elastic fiber assembly,GO:2000121~regulation of removal of superoxide radicals,	GO:0005576~extracellular region,GO:0005578~proteinaceous extracellular matrix,GO:0005615~extracellular space,GO:0031012~extracellular matrix,GO:0070062~extracellular exosome,GO:0071953~elastic fiber,	GO:0005178~integrin binding,GO:0005509~calcium ion binding,GO:0005515~protein binding,GO:0008022~protein C-terminus binding,GO:0042803~protein homodimerization activity,
GALNT7	polypeptide N-acetylgalactosaminyltransferase 7(GALNT7)	GO:0005975~carbohydrate metabolic process,GO:0006486~protein glycosylation,GO:0006493~protein O-linked glycosylation,GO:0016266~O-glycan processing,	GO:0000139~Golgi membrane,GO:0016020~membrane,GO:0016021~integral component of membrane,GO:0070062~extracellular exosome,	GO:0004653~polypeptide N-acetylgalactosaminyltransferase activity,GO:0016740~transferase activity,GO:0016757~transferase activity, transferring glycosyl groups,GO:0030246~carbohydrate binding,GO:0046872~metal ion binding,
HECTD4	HECT domain E3 ubiquitin protein ligase 4(HECTD4)	GO:0006006~glucose metabolic process,GO:0042593~glucose homeostasis,GO:0042787~protein ubiquitination involved in ubiquitin-dependent protein catabolic process,	GO:0005634~nucleus,GO:0005737~cytoplasm,GO:0016021~integral component of membrane,	GO:0004842~ubiquitin-protein transferase activity,GO:0016874~ligase activity,
ITPR3	inositol 1,4,5-trisphosphate receptor type 3(ITPR3)	GO:0007186~G-protein coupled receptor signaling pathway,GO:0007204~positive regulation of cytosolic calcium ion concentration,GO:0007613~memory,GO:0030168~platelet activation,GO:0048016~inositol phosphate-mediated signaling,GO:0050796~regulation of insulin secretion,GO:0050913~sensory perception of bitter taste,GO:0050916~sensory perception of sweet taste,GO:0050917~sensory perception of umami ta…	GO:0005640~nuclear outer membrane,GO:0005654~nucleoplasm,GO:0005730~nucleolus,GO:0005737~cytoplasm,GO:0005783~endoplasmic reticulum,GO:0005789~endoplasmic reticulum membrane,GO:0005886~plasma membrane,GO:0005887~integral component of plasma membrane,GO:0005903~brush border,GO:0016020~membrane,GO:0016021~integral component of membrane,GO:0016529~sarcoplasmic reticulum,GO:0030667~secretory granule …	GO:0000822~inositol hexakisphosphate binding,GO:0005220~inositol 1,4,5-trisphosphate-sensitive calcium-release channel activity,GO:0005262~calcium channel activity,GO:0005509~calcium ion binding,GO:0005515~protein binding,GO:0015278~calcium-release channel activity,GO:0035091~phosphatidylinositol binding,GO:0043533~inositol 1,3,4,5 tetrakisphosphate binding,GO:0070679~inositol 1,4,5 trisphosphate…
KIF1B	kinesin family member 1B(KIF1B)	GO:0006915~apoptotic process,GO:0007018~microtubule-based movement,GO:0007270~neuron-neuron synaptic transmission,GO:0007274~neuromuscular synaptic transmission,GO:0008089~anterograde axonal transport,GO:0030705~cytoskeleton-dependent intracellular transport,GO:0047497~mitochondrion transport along microtubule,	GO:0005739~mitochondrion,GO:0005871~kinesin complex,GO:0005874~microtubule,GO:0005875~microtubule associated complex,GO:0030659~cytoplasmic vesicle membrane,GO:0031410~cytoplasmic vesicle,GO:0043005~neuron projection,GO:1904115~axon cytoplasm,	GO:0003777~microtubule motor activity,GO:0005515~protein binding,GO:0005524~ATP binding,GO:0008017~microtubule binding,GO:0016887~ATPase activity,GO:0019894~kinesin binding,
LARP1	La ribonucleoprotein domain family member 1(LARP1)	GO:0006413~translational initiation,GO:0008283~cell proliferation,GO:0016239~positive regulation of macroautophagy,GO:0031929~TOR signaling,GO:0045070~positive regulation of viral genome replication,GO:0045727~positive regulation of translation,GO:0098609~cell-cell adhesion,	GO:0005654~nucleoplasm,GO:0005737~cytoplasm,GO:0005913~cell-cell adherens junction,GO:0016020~membrane,GO:0031931~TORC1 complex,	GO:0000339~RNA cap binding,GO:0003730~mRNA 3'-UTR binding,GO:0005515~protein binding,GO:0008190~eukaryotic initiation factor 4E binding,GO:0008494~translation activator activity,GO:0031369~translation initiation factor binding,GO:0044822~poly(A) RNA binding,GO:0048027~mRNA 5'-UTR binding,GO:0098641~cadherin binding involved in cell-cell adhesion,
MECP2	methyl-CpG binding protein 2(MECP2)	GO:0000122~negative regulation of transcription from RNA polymerase II promoter,GO:0001662~behavioral fear response,GO:0001666~response to hypoxia,GO:0001964~startle response,GO:0001976~neurological system process involved in regulation of systemic arterial blood pressure,GO:0002087~regulation of respiratory gaseous exchange by neurological system process,GO:0006020~inositol metabolic process,GO:…	GO:0000792~heterochromatin,GO:0005615~extracellular space,GO:0005634~nucleus,GO:0005739~mitochondrion,GO:0005829~cytosol,GO:0098794~postsynapse,	GO:0003677~DNA binding,GO:0003682~chromatin binding,GO:0003700~transcription factor activity, sequence-specific DNA binding,GO:0003714~transcription corepressor activity,GO:0003729~mRNA binding,GO:0005515~protein binding,GO:0008134~transcription factor binding,GO:0008327~methyl-CpG binding,GO:0010385~double-stranded methylated DNA binding,GO:0019904~protein domain specific binding,GO:0035197~siRN…
MTPN	myotrophin(MTPN)	GO:0006417~regulation of translation,GO:0006584~catecholamine metabolic process,GO:0010557~positive regulation of macromolecule biosynthetic process,GO:0010613~positive regulation of cardiac muscle hypertrophy,GO:0016049~cell growth,GO:0016202~regulation of striated muscle tissue development,GO:0021707~cerebellar granule cell differentiation,GO:0030182~neuron differentiation,GO:0030307~positive r…	GO:0005634~nucleus,GO:0005829~cytosol,GO:0008290~F-actin capping protein complex,GO:0030424~axon,GO:0048471~perinuclear region of cytoplasm,GO:0070062~extracellular exosome,	GO:0043565~sequence-specific DNA binding,
NDUFC2	NADH:ubiquinone oxidoreductase subunit C2(NDUFC2)	GO:0006120~mitochondrial electron transport, NADH to ubiquinone,GO:0032981~mitochondrial respiratory chain complex I assembly,	GO:0005737~cytoplasm,GO:0005743~mitochondrial inner membrane,GO:0005747~mitochondrial respiratory chain complex I,GO:0016021~integral component of membrane,GO:0070469~respiratory chain,	GO:0008137~NADH dehydrogenase (ubiquinone) activity,
NRAS	neuroblastoma RAS viral oncogene homolog(NRAS)	GO:0000165~MAPK cascade,GO:0002223~stimulatory C-type lectin receptor signaling pathway,GO:0007173~epidermal growth factor receptor signaling pathway,GO:0007264~small GTPase mediated signal transduction,GO:0007265~Ras protein signal transduction,GO:0007411~axon guidance,GO:0038095~Fc-epsilon receptor signaling pathway,GO:0038128~ERBB2 signaling pathway,GO:0050900~leukocyte migration,GO:0072600~es…	GO:0000139~Golgi membrane,GO:0005622~intracellular,GO:0005794~Golgi apparatus,GO:0005886~plasma membrane,GO:0016020~membrane,GO:0070062~extracellular exosome,	GO:0005525~GTP binding,GO:0032403~protein complex binding,
NRIP1	nuclear receptor interacting protein 1(NRIP1)	GO:0000122~negative regulation of transcription from RNA polymerase II promoter,GO:0001543~ovarian follicle rupture,GO:0006351~transcription, DNA-templated,GO:0006357~regulation of transcription from RNA polymerase II promoter,GO:0007623~circadian rhythm,GO:0019915~lipid storage,GO:0030521~androgen receptor signaling pathway,GO:0032922~circadian regulation of gene expression,GO:0045893~positive r…	GO:0000118~histone deacetylase complex,GO:0000790~nuclear chromatin,GO:0005634~nucleus,GO:0005654~nucleoplasm,GO:0005730~nucleolus,GO:0016607~nuclear speck,GO:0030054~cell junction,	GO:0001046~core promoter sequence-specific DNA binding,GO:0003712~transcription cofactor activity,GO:0003713~transcription coactivator activity,GO:0003714~transcription corepressor activity,GO:0005515~protein binding,GO:0030331~estrogen receptor binding,GO:0035257~nuclear hormone receptor binding,GO:0035259~glucocorticoid receptor binding,GO:0042826~histone deacetylase binding,GO:0046965~retinoid…
RAB14	RAB14, member RAS oncogene family(RAB14)	GO:0006895~Golgi to endosome transport,GO:0007264~small GTPase mediated signal transduction,GO:0008543~fibroblast growth factor receptor signaling pathway,GO:0009790~embryo development,GO:0015031~protein transport,GO:0016192~vesicle-mediated transport,GO:0032456~endocytic recycling,GO:0032880~regulation of protein localization,GO:0042742~defense response to bacterium,GO:0046907~intracellular tran…	GO:0000139~Golgi membrane,GO:0005622~intracellular,GO:0005764~lysosome,GO:0005765~lysosomal membrane,GO:0005769~early endosome,GO:0005770~late endosome,GO:0005791~rough endoplasmic reticulum,GO:0005794~Golgi apparatus,GO:0005795~Golgi stack,GO:0005802~trans-Golgi network,GO:0005829~cytosol,GO:0005886~plasma membrane,GO:0005929~cilium,GO:0030140~trans-Golgi network transport vesicle,GO:0030659~cyt…	GO:0003924~GTPase activity,GO:0005515~protein binding,GO:0005525~GTP binding,GO:0019003~GDP binding,GO:0031489~myosin V binding,
STAT3	signal transducer and activator of transcription 3(STAT3)	GO:0000122~negative regulation of transcription from RNA polymerase II promoter,GO:0001659~temperature homeostasis,GO:0001754~eye photoreceptor cell differentiation,GO:0006351~transcription, DNA-templated,GO:0006355~regulation of transcription, DNA-templated,GO:0006357~regulation of transcription from RNA polymerase II promoter,GO:0006606~protein import into nucleus,GO:0006928~movement of cell or…	GO:0000790~nuclear chromatin,GO:0005634~nucleus,GO:0005654~nucleoplasm,GO:0005737~cytoplasm,GO:0005743~mitochondrial inner membrane,GO:0005829~cytosol,GO:0005886~plasma membrane,GO:0090575~RNA polymerase II transcription factor complex,	GO:0000978~RNA polymerase II core promoter proximal region sequence-specific DNA binding,GO:0001077~transcriptional activator activity, RNA polymerase II core promoter proximal region sequence-specific binding,GO:0001103~RNA polymerase II repressing transcription factor binding,GO:0001228~transcriptional activator activity, RNA polymerase II transcription regulatory region sequence-specific bindi…
TBL1XR1	transducin beta like 1 X-linked receptor 1(TBL1XR1)	GO:0000122~negative regulation of transcription from RNA polymerase II promoter,GO:0002021~response to dietary excess,GO:0006351~transcription, DNA-templated,GO:0016042~lipid catabolic process,GO:0016575~histone deacetylation,GO:0030814~regulation of cAMP metabolic process,GO:0035264~multicellular organism growth,GO:0043161~proteasome-mediated ubiquitin-dependent protein catabolic process,GO:0044…	GO:0000118~histone deacetylase complex,GO:0005634~nucleus,GO:0005654~nucleoplasm,GO:0005876~spindle microtubule,GO:0016021~integral component of membrane,GO:0017053~transcriptional repressor complex,	GO:0003714~transcription corepressor activity,GO:0005515~protein binding,GO:0008013~beta-catenin binding,GO:0042393~histone binding,GO:0044212~transcription regulatory region DNA binding,GO:0047485~protein N-terminus binding,
TPP1	tripeptidyl peptidase 1(TPP1)	GO:0006508~proteolysis,GO:0006629~lipid metabolic process,GO:0007040~lysosome organization,GO:0007399~nervous system development,GO:0007417~central nervous system development,GO:0030163~protein catabolic process,GO:0030855~epithelial cell differentiation,GO:0036498~IRE1-mediated unfolded protein response,GO:0043171~peptide catabolic process,GO:0045453~bone resorption,GO:0050885~neuromuscular proc…	GO:0005739~mitochondrion,GO:0005764~lysosome,GO:0042470~melanosome,GO:0043202~lysosomal lumen,GO:0070062~extracellular exosome,	GO:0004175~endopeptidase activity,GO:0004252~serine-type endopeptidase activity,GO:0005515~protein binding,GO:0008233~peptidase activity,GO:0008236~serine-type peptidase activity,GO:0008240~tripeptidyl-peptidase activity,GO:0042277~peptide binding,GO:0046872~metal ion binding,
ZNF710	zinc finger protein 710(ZNF710)	GO:0006351~transcription, DNA-templated,GO:0006357~regulation of transcription from RNA polymerase II promoter,	GO:0005634~nucleus,	GO:0003676~nucleic acid binding,GO:0003677~DNA binding,GO:0003712~transcription cofactor activity,GO:0046872~metal ion binding,
