# Supplementary material for: miRNA expression patterns in blood leukocytes and milk somatic cells of goats infected with small ruminant lentivirus (SRLV)
Source: Sci Rep. 2022 Aug 2;12:13239. doi: 10.1038/s41598-022-17276-y (PMC9344810; doi:10.1038/s41598-022-17276-y)
Supplement: Supplementary file 18 — Supplementary Table S13. [file 41598_2022_17276_MOESM18_ESM.xlsx]

## Sheet: hsa-mir-221-5p_GENE_FUNCTION
Table S13. Gene Ontology (GO) analysis of target genes for hsa-mir-221-5p (based on the DAVID - The Database for Annotation, Visualization and Integrated Discovery, v 6.0)
ID	Gene Name	GENE ONTOLOGY [GO ID and GO Term]
		Biological Process	Cellular Component	Molecular Function
B4GALT1	beta-1,4-galactosyltransferase 1(B4GALT1)	GO:0002064~epithelial cell development,GO:0002526~acute inflammatory response,GO:0005975~carbohydrate metabolic process,GO:0005989~lactose biosynthetic process,GO:0006012~galactose metabolic process,GO:0006487~protein N-linked glycosylation,GO:0007155~cell adhesion,GO:0007339~binding of sperm to zona pellucida,GO:0007341~penetration of zona pellucida,GO:0008285~negative regulation of cell prolife…	GO:0000138~Golgi trans cisterna,GO:0000139~Golgi membrane,GO:0005615~extracellular space,GO:0005794~Golgi apparatus,GO:0005886~plasma membrane,GO:0009897~external side of plasma membrane,GO:0016020~membrane,GO:0016021~integral component of membrane,GO:0016323~basolateral plasma membrane,GO:0030057~desmosome,GO:0030112~glycocalyx,GO:0030175~filopodium,GO:0031526~brush border membrane,GO:0032580~Go…	GO:0003831~beta-N-acetylglucosaminylglycopeptide beta-1,4-galactosyltransferase activity,GO:0003945~N-acetyllactosamine synthase activity,GO:0004461~lactose synthase activity,GO:0008092~cytoskeletal protein binding,GO:0008378~galactosyltransferase activity,GO:0016757~transferase activity, transferring glycosyl groups,GO:0030145~manganese ion binding,GO:0035250~UDP-galactosyltransferase activity,G…
CASP2	caspase 2(CASP2)	GO:0001554~luteolysis,GO:0003407~neural retina development,GO:0006915~apoptotic process,GO:0006919~activation of cysteine-type endopeptidase activity involved in apoptotic process,GO:0006977~DNA damage response, signal transduction by p53 class mediator resulting in cell cycle arrest,GO:0007420~brain development,GO:0007568~aging,GO:0008630~intrinsic apoptotic signaling pathway in response to DNA …	GO:0005634~nucleus,GO:0005737~cytoplasm,GO:0005739~mitochondrion,GO:0005829~cytosol,GO:0016020~membrane,	GO:0004197~cysteine-type endopeptidase activity,GO:0005515~protein binding,GO:0019899~enzyme binding,GO:0019904~protein domain specific binding,GO:0042802~identical protein binding,GO:0097153~cysteine-type endopeptidase activity involved in apoptotic process,
DIS3	DIS3 homolog, exosome endoribonuclease and 3'-5' exoribonuclease(DIS3)	GO:0006364~rRNA processing,GO:0006402~mRNA catabolic process,GO:0016075~rRNA catabolic process,GO:0043488~regulation of mRNA stability,GO:0043547~positive regulation of GTPase activity,GO:0043928~exonucleolytic nuclear-transcribed mRNA catabolic process involved in deadenylation-dependent decay,GO:0071034~CUT catabolic process,GO:0090503~RNA phosphodiester bond hydrolysis, exonucleolytic,	GO:0000176~nuclear exosome (RNase complex),GO:0000177~cytoplasmic exosome (RNase complex),GO:0000178~exosome (RNase complex),GO:0005654~nucleoplasm,GO:0005730~nucleolus,GO:0005829~cytosol,GO:0016020~membrane,	GO:0000175~3'-5'-exoribonuclease activity,GO:0003723~RNA binding,GO:0004519~endonuclease activity,GO:0005085~guanyl-nucleotide exchange factor activity,GO:0005515~protein binding,
HNRNPA1	heterogeneous nuclear ribonucleoprotein A1(HNRNPA1)	GO:0000398~mRNA splicing, via spliceosome,GO:0006397~mRNA processing,GO:0006405~RNA export from nucleus,GO:0008543~fibroblast growth factor receptor signaling pathway,GO:0010467~gene expression,GO:0016032~viral process,GO:0032211~negative regulation of telomere maintenance via telomerase,GO:0032212~positive regulation of telomere maintenance via telomerase,GO:0051028~mRNA transport,GO:0051168~nuc…	GO:0005634~nucleus,GO:0005654~nucleoplasm,GO:0005681~spliceosomal complex,GO:0005737~cytoplasm,GO:0016020~membrane,GO:0019013~viral nucleocapsid,GO:0030529~intracellular ribonucleoprotein complex,GO:0070062~extracellular exosome,GO:0071013~catalytic step 2 spliceosome,	GO:0000166~nucleotide binding,GO:0003676~nucleic acid binding,GO:0003697~single-stranded DNA binding,GO:0003723~RNA binding,GO:0003727~single-stranded RNA binding,GO:0005515~protein binding,GO:0044822~poly(A) RNA binding,GO:0061752~telomeric repeat-containing RNA binding,GO:0098505~G-rich strand telomeric DNA binding,
MAP2K1	mitogen-activated protein kinase kinase 1(MAP2K1)	GO:0000165~MAPK cascade,GO:0000187~activation of MAPK activity,GO:0006928~movement of cell or subcellular component,GO:0006935~chemotaxis,GO:0007050~cell cycle arrest,GO:0007165~signal transduction,GO:0007507~heart development,GO:0008285~negative regulation of cell proliferation,GO:0010628~positive regulation of gene expression,GO:0010629~negative regulation of gene expression,GO:0018108~peptidyl…	GO:0005634~nucleus,GO:0005737~cytoplasm,GO:0005739~mitochondrion,GO:0005769~early endosome,GO:0005770~late endosome,GO:0005783~endoplasmic reticulum,GO:0005794~Golgi apparatus,GO:0005815~microtubule organizing center,GO:0005816~spindle pole body,GO:0005829~cytosol,GO:0005886~plasma membrane,GO:0005925~focal adhesion,GO:0070062~extracellular exosome,	GO:0004672~protein kinase activity,GO:0004674~protein serine/threonine kinase activity,GO:0004702~receptor signaling protein serine/threonine kinase activity,GO:0004708~MAP kinase kinase activity,GO:0004712~protein serine/threonine/tyrosine kinase activity,GO:0004713~protein tyrosine kinase activity,GO:0004728~receptor signaling protein tyrosine phosphatase activity,GO:0005515~protein binding,GO:…
NDST1	N-deacetylase and N-sulfotransferase 1(NDST1)	GO:0000165~MAPK cascade,GO:0000271~polysaccharide biosynthetic process,GO:0003279~cardiac septum development,GO:0006024~glycosaminoglycan biosynthetic process,GO:0006477~protein sulfation,GO:0006954~inflammatory response,GO:0007224~smoothened signaling pathway,GO:0007585~respiratory gaseous exchange,GO:0008543~fibroblast growth factor receptor signaling pathway,GO:0015012~heparan sulfate proteogl…	GO:0000139~Golgi membrane,GO:0016021~integral component of membrane,	GO:0005515~protein binding,GO:0015016~[heparan sulfate]-glucosamine N-sulfotransferase activity,GO:0016787~hydrolase activity,GO:0050119~N-acetylglucosamine deacetylase activity,
PMM2	phosphomannomutase 2(PMM2)	GO:0006013~mannose metabolic process,GO:0006486~protein glycosylation,GO:0006487~protein N-linked glycosylation,GO:0009298~GDP-mannose biosynthetic process,GO:0045047~protein targeting to ER,	GO:0005737~cytoplasm,GO:0005829~cytosol,GO:0043025~neuronal cell body,GO:0070062~extracellular exosome,	GO:0004615~phosphomannomutase activity,GO:0005515~protein binding,
PTP4A2	protein tyrosine phosphatase type IVA, member 2(PTP4A2)	GO:0035335~peptidyl-tyrosine dephosphorylation,	GO:0005634~nucleus,GO:0005737~cytoplasm,GO:0005769~early endosome,GO:0005886~plasma membrane,GO:0070062~extracellular exosome,	GO:0004727~prenylated protein tyrosine phosphatase activity,
RRAGD	Ras related GTP binding D(RRAGD)	GO:0007050~cell cycle arrest,GO:0009267~cellular response to starvation,GO:0010506~regulation of autophagy,GO:0016236~macroautophagy,GO:0032008~positive regulation of TOR signaling,GO:0034613~cellular protein localization,GO:0071230~cellular response to amino acid stimulus,	GO:0005634~nucleus,GO:0005737~cytoplasm,GO:0005764~lysosome,GO:0005829~cytosol,GO:0034448~EGO complex,GO:1990131~Gtr1-Gtr2 GTPase complex,	GO:0003924~GTPase activity,GO:0005515~protein binding,GO:0005525~GTP binding,GO:0046982~protein heterodimerization activity,
SH3PXD2A	SH3 and PX domains 2A(SH3PXD2A)	GO:0006801~superoxide metabolic process,GO:0043085~positive regulation of catalytic activity,GO:0055114~oxidation-reduction process,GO:0071800~podosome assembly,GO:0072675~osteoclast fusion,	GO:0002102~podosome,GO:0005737~cytoplasm,GO:0030054~cell junction,GO:0042995~cell projection,	GO:0005515~protein binding,GO:0016176~superoxide-generating NADPH oxidase activator activity,GO:0035091~phosphatidylinositol binding,
SOGA1	suppressor of glucose, autophagy associated 1(SOGA1)	GO:0008286~insulin receptor signaling pathway,GO:0010506~regulation of autophagy,GO:0045721~negative regulation of gluconeogenesis,	GO:0005615~extracellular space,GO:0070062~extracellular exosome,
TAOK1	TAO kinase 1(TAOK1)	GO:0006281~DNA repair,GO:0006468~protein phosphorylation,GO:0006974~cellular response to DNA damage stimulus,GO:0007062~sister chromatid cohesion,GO:0023014~signal transduction by protein phosphorylation,GO:0031572~G2 DNA damage checkpoint,GO:0031577~spindle checkpoint,GO:0032874~positive regulation of stress-activated MAPK cascade,GO:0046330~positive regulation of JNK cascade,GO:0051493~regulati…	GO:0005737~cytoplasm,GO:0005829~cytosol,GO:0070062~extracellular exosome,	GO:0004672~protein kinase activity,GO:0004674~protein serine/threonine kinase activity,GO:0004702~receptor signaling protein serine/threonine kinase activity,GO:0005515~protein binding,GO:0005524~ATP binding,GO:0016301~kinase activity,GO:0016740~transferase activity,
