# Supplementary material for: miRNA expression patterns in blood leukocytes and milk somatic cells of goats infected with small ruminant lentivirus (SRLV)
Source: Sci Rep. 2022 Aug 2;12:13239. doi: 10.1038/s41598-022-17276-y (PMC9344810; doi:10.1038/s41598-022-17276-y)
Supplement: Supplementary file 22 — Supplementary Table S17. [file 41598_2022_17276_MOESM22_ESM.xlsx]

## Sheet: miRNA
Table S17. The relative fold miRNAs expression of studied samples
Sample ID	Experimental Group	Sample collection number/date??	Sample Material	2–∆∆Ct
				miR24	miR93	miR30	miR214	miR221	miR29b	miR141
5639	1	1	1	n/d	n/d	n/d	2.63161	n/d	0.199353	0.532963
5660	1	1	1	0.307553	n/d	n/d	n/d	n/d	0.122741	0.066809
6916	1	1	1	0.868661	n/d	n/d	n/d	n/d	1.21009	1.00599
5639	1	1	2	0.605408	n/d	n/d	0.338786	0.945484	n/d	n/d
5660	1	1	2	0.103201	n/d	n/d	n/d	0.269023	0.0313937	n/d
6916	1	1	2	1.30111	n/d	0.218114	0.0622581	0.237898	0.549376	n/d
5644	2	1	1	0.0722752	n/d	n/d	0.694584	2.09999	0.073034	0.134101
5703	2	1	1	0.0520703	n/d	n/d	n/d	2.18784	1.5795	3.39359
5644	2	1	2	n/d	n/d	0.0417594	0.169939	0.195813	0.364645	n/d
5703	2	1	2	0.133788	0.0316668	0.165965	0.0382015	0.197829	0.23073	n/d
6916	1	2	1	6.42805	n/d	n/d	0.782783	n/d	0.265596	1.72568
0882	1	2	1	0.0305626	n/d	n/d	2.52593	n/d	0.677101	n/d
2874	1	2	1	4.03968	n/d	n/d	0.906618	1.31973	1.27806	n/d
6916	1	2	2	n/d	n/d	0.866857	0.565489	1.32588	0.412354	n/d
0882	1	2	2	0.160886	0.0394037	0.462398	0.0728499	0.292005	0.665175	n/d
2874	1	2	2	0.183182	0.068523	0.414523	0.0756389	n/d	0.502694	n/d
2832	2	2	1	0.509861	n/d	n/d	2.18092	0.507169	0.386712	0.051535
5616	2	2	1	n/d	n/d	n/d	1.76471	2.66716	0.992627	1.99187
2832	2	2	2	3.40887	0.0283882	0.126285	0.365223	0.0770713	0.166229	n/d
5616	2	2	2	0.812108	0.149291	1.88863	0.239944	n/d	0.726947	n/d
6916	1	3	1	0.015972	n/d	n/d	n/d	1.5979	1.19367	0.452374
0882	1	3	1	n/d	n/d	n/d	0.00360913	2.40741	0.26925	0.0979417
0875	1	3	1	2.62693	n/d	n/d	0.0414936	n/d	0.125283	0.114604
6916	1	3	2	2.15697	2.02215	n/d	0.585137	0.124325	0.438501	n/d
0882	1	3	2	0.391005	n/d	n/d	0.20859	0.177347	0.545636	n/d
0875	1	3	2	0.157622	n/d	2.86491	0.899822	0.165637	0.0226174	n/d
5639	2	3	1	2.55612	n/d	n/d	0.818322	0.657484	n/d	0.781321
5660	2	3	1	n/d	n/d	n/d	n/d	n/d	0.663367	0.152686
5639	2	3	2	0.174629	0.0894408	1.27081	0.0678849	0.199185	0.209687	n/d
5660	2	3	2	0.3991	2.27115	1.61403	0.285601	0.191187	0.961912	n/d
6916	1	4	1	n/d	n/d	n/d	1.33821	0.299723	0.123583	0.330394
0882	1	4	1	n/d	n/d	n/d	2.85642	0.160974	0.602866	0.532963
6916	1	4	2	0.0835062	0.817958	n/d	0.0671164	0.700038	0.289071	n/d
0882	1	4	2	n/d	0.2509	n/d	2.34147	1.72472	1.49957	n/d
5650	2	4	1	n/d	n/d	n/d	1.07178	0.460914	0.19398	0.122706
0863	2	4	1	0.466536	n/d	n/d	0.198988	n/d	0.26925	0.361076
5650	2	4	2	n/d	1.04958	n/d	1.07471	1.08389	n/d	n/d
0863	2	4	2	n/d	0.0500461	n/d	2.37367	0.139634	0.412354	n/d
6916	1	6	1	n/d	n/d	n/d	n/d	0.270533	0.641092	0.760262
0882	1	6	1	0.457073	n/d	n/d	0.117597	n/d	0.0908778	0.14067
0875	1	6	1	n/d	n/d	n/d	1.67657	0.207263	0.0425755	0.00960077
6916	1	6	2	4.79671	0.201636	n/d	2.38994	0.139634	0.235508	n/d
0882	1	6	2	n/d	0.0192326	n/d	n/d	0.316949	0.0224635	n/d
0875	1	6	2	n/d	0.181998	n/d	n/d	2.68876	0.212572	n/d
5655	2	6	1	0.441725	n/d	n/d	2.27993	0.187077	0.0953289	0.525731
5639	2	6	1	0.0318413	n/d	n/d	0.226566	2.52532	0.11862	0.411116
5655	2	6	2	0.277875	0.0919184	n/d	0.131536	0.370871	0.523725	n/d
5639	2	6	2	n/d	0.0413337	n/d	2.8937	0.219175	0.0784105	n/d
